# Supplementary material for: Identification of Genomic Regions Associated with Peanut Rust Resistance by Genome-Wide Association Studies
Source: Plants (Basel). 2025 Apr 16;14(8):1219. doi: 10.3390/plants14081219 (PMC12030163; doi:10.3390/plants14081219)
Supplement: Supplementary file 1 [file plants-14-01219-s001.zip]

Archive with 1 entries (1 files):
- plants-3520011-supplementary.xlsx
