# Supplementary material for: Identification of Genomic Regions Associated with Peanut Rust Resistance by Genome-Wide Association Studies
Source: Plants (Basel). 2025 Apr 16;14(8):1219. doi: 10.3390/plants14081219 (PMC12030163; doi:10.3390/plants14081219)
Supplement: Supplementary file 1 [file plants-14-01219-s001.zip › plants-3520011-supplementary.xlsx]

## Sheet: Table.S1
Supplementary Table S1 Features of the 353 Arachys hypogaea subjected to whole genome resequencing and peanut rust disease index in different environments						Environment
Accession ID	Name	Accession number	Variant	Region	Reference	JC2022A	YD2022A	YD2024S	LT2023
N401	Bairizai	zh.h0190	Arachis.hypogaea.subsp.fastigiata.var.vulgaris	Guangdong, China	Shandong Peanut Research Institute, 1987	72.2222	66.6667	33.3333	29.6296
N402	Nenhua3	ND	Arachis.hypogaea.subsp.fastigiata.var.fastigiata	Heilongjiang, China	ND	42.5926	27.7778	13.8889	37.037
N404	TAIWAN KOTSUBU NO	PI 200441	Arachis.hypogaea.subsp.fastigiata.var.vulgaris	Japan	https://npgsweb.ars-grin.gov/gringlobal	33.3333	14.8148	29.6296	51.8519
N405*	117	PI 162655	Arachis.hypogaea.subsp.fastigiata.var.vulgaris	Uruguay	https://npgsweb.ars-grin.gov/gringlobal	29.6296	22.2222	38.8889	25.9259
N406	Y135-241	ND	Arachis.hypogaea.irregular-fastigiata-type	Henan, China	ND	100	68.5185	35.1852	25.9259
N407	8710-0-0-4	ND	Arachis.hypogaea.subsp.hypogaea.var.hypogaea	Henan, China	ND	42.5926	66.6667	29.6296	37.037
N408	Fenghua5	GPDhuasheng(2019)370040	Arachis.hypogaea.irregular-hypogaea-type	Shandong, China	www.a-seed.cn	4.62963	22.2222	7.40741	66.6667
N409	Furonghuasheng	zh.h0136	Arachis.hypogaea.subsp.fastigiata.var.vulgaris	Hunan, China	Shandong Peanut Research Institute, 1987	42.5926	62.963	66.6667	29.6296
N410	Xinchengzao	Luzhongshenzidi0015	Arachis.hypogaea.irregular-fastigiata-type	Shandong, China	www.peanutdata.cn	42.5926	70.3704	11.1111	25.9259
N411	UF71513	PI 590374	Arachis.hypogaea.subsp.fastigiata.var.fastigiata	America	https://npgsweb.ars-grin.gov/gringlobal	0	14.8148	29.6296	48.1481
N412	Luhua3	zh.h1646	Arachis.hypogaea.irregular-fastigiata-type	Shandong, China	Yu et al., 2018	100	74.0741	12.037	66.6667
N413	Pronto	ND	Arachis.hypogaea.subsp.fastigiata.var.vulgaris	America	Banks and Kirby, 1983	24.0741	8.33333	31.4815	16.6667
N414	Kangqing10	zh.h1643	Arachis.hypogaea.irregular-fastigiata-type	Shandong, China	Shandong Peanut Research Institute, 1987	100	77.7778	66.6667	22.2222
N415	Zhongliuqiu	zh.h0365	Arachis.hypogaea.subsp.fastigiata.var.vulgaris	Fujian, China	Shandong Peanut Research Institute, 1987	100	77.7778	29.6296	22.2222
N417*	Xiongyuelijingxiaohuasheng	zh.h0504	Arachis.hypogaea.subsp.fastigiata.var.vulgaris	Liaoning, China	Shandong Peanut Research Institute, 1987	42.5926	12.963	33.3333	18.5185
N418	Shanyou199	GPDhuasheng(2018)440297	Arachis.hypogaea.subsp.fastigiata.var.vulgaris	Guangdong, China	www.a-seed.cn	24.0741	12.963	9.25926	51.8519
N419	Guangxiliuchengzhenzhudou	zh.h0407	Arachis.hypogaea.irregular-fastigiata-type	Guangxi, China	Shandong Peanut Research Institute, 1987	11.1111	22.2222	9.25926	29.6296
N420	Wanhua4	Wanpinjiandengzidi0505003	Arachis.hypogaea.subsp.fastigiata.var.vulgaris	AnHui, China	Yu et al., 2018	42.5926	66.6667	31.4815	29.6296
N421	Gushizhilihuasheng	zh.h1687	Arachis.hypogaea.subsp.fastigiata.var.fastigiata	Henan, China	Oil Crops Research Institute, Chinese Academy of Agricultural Sciences, 1993	42.5926	22.2222	31.4815	37.037
N422	Weihua9	Lunongshen2008034	Arachis.hypogaea.irregular-fastigiata-type	Shandong, China	www.a-seed.cn	72.2222	53.7037	38.8889	27.7778
N424	Puhua17	Yushenhua2002005	Arachis.hypogaea.irregular-fastigiata-type	Henan, China	www.a-seed.cn	90.7407	66.6667	29.6296	33.3333
N425	Yuhua14	Guoshenyou2002009	Arachis.hypogaea.irregular-fastigiata-type	Henan, China	www.a-seed.cn	100	75.9259	12.963	29.6296
N426*	Taishanzhenzhudou	zh.h0364	Arachis.hypogaea.subsp.fastigiata.var.vulgaris	Guangdong, China	Shandong Peanut Research Institute, 1987	33.3333	59.2593	35.1852	25.9259
N427	Zhonghua5	Guoshenyou980003	Arachis.hypogaea.irregular-fastigiata-type	Hubei, China	www.a-seed.cn	9.25926	22.2222	11.1111	33.3333
N428	J24	ND	Arachis.hypogaea.irregular-hypogaea-type	India	ND	31.4815	12.963	9.25926	18.5185
N429*	Guangxiyishanliupodou	zh.h0426	Arachis.hypogaea.subsp.fastigiata.var.vulgaris	Guangxi, China	Shandong Peanut Research Institute, 1987	2.77778	22.2222	37.037	29.6296
N431	Funingduoli	zh.h0003	Arachis.hypogaea.subsp.fastigiata.var.fastigiata	Hebei, China	Shandong Peanut Research Institute, 1987	33.3333	18.5185	33.3333	48.1481
N432	Xinyangxiaoduoyun	ND	Arachis.hypogaea.subsp.fastigiata.var.vulgaris	Henan, China	ND	42.5926	77.7778	22.2222	16.6667
N433	Pukehua3	GPDhuasheng(2018)410190	Arachis.hypogaea.irregular-hypogaea-type	Henan, China	www.a-seed.cn	42.5926	74.0741	37.037	25.9259
N434	RCM 572	PI 493880	Arachis.hypogaea.subsp.fastigiata.var.fastigiata	Paraguay	https://npgsweb.ars-grin.gov/gringlobal	7.40741	16.6667	66.6667	37.037
N435	Beidayiwohou	zh.h0001	Arachis.hypogaea.subsp.fastigiata.var.fastigiata	Beijing, China	Shandong Peanut Research Institute, 1987	100	72.2222	27.7778	25.9259
N436	Guangxiyulinzhudou	zh.h2078	Arachis.hypogaea.irregular-fastigiata-type	Guangxi, China	Oil Crops Research Institute, Chinese Academy of Agricultural Sciences, 1993	14.8148	66.6667	5.55556	40.7407
N437	Xiuyanxiaohuasheng	zh.h2179	Arachis.hypogaea.subsp.fastigiata.var.vulgaris	Liaoning, China	Oil Crops Research Institute, Chinese Academy of Agricultural Sciences, 1993	42.5926	22.2222	33.3333	33.3333
N438*	BRA-016195	PI 497517	Arachis.hypogaea.subsp.fastigiata.var.fastigiata	Brazil	https://npgsweb.ars-grin.gov/gringlobal	42.5926	20.3704	59.2593	33.3333
N439	Jin-4	zh.h0527	Arachis.hypogaea.subsp.fastigiata.var.vulgaris	Liaoning, China	Shandong Peanut Research Institute, 1978	42.5926	66.6667	12.963	51.8519
N441	Huayu20	GPD(2018)370392	Arachis.hypogaea.irregular-fastigiata-type	Shandong, China	www.a-seed.cn	90.7407	61.1111	29.6296	22.2222
N442	412	PI 337293	Arachis.hypogaea.subsp.fastigiata.var.vulgaris	Brazil	https://npgsweb.ars-grin.gov/gringlobal	24.0741	18.5185	74.0741	48.1481
N443*	Tatui-76	PI 504614	Arachis.hypogaea.subsp.fastigiata.var.vulgaris	Colombia	https://npgsweb.ars-grin.gov/gringlobal	42.5926	62.963	13.8889	37.037
N444	Shanhua10	GPDhuasheng(2019)370045	Arachis.hypogaea.irregular-fastigiata-type	Shandong, China	www.a-seed.cn	25.9259	74.0741	66.6667	55.5556
N445	Zaoxiaoqi	ND	Arachis.hypogaea.subsp.hypogaea.var.hypogaea	Guangdong, China	ND	14.8148	22.2222	35.1852	48.1481
N446	Lainongzao	zh.h2768	Arachis.hypogaea.irregular-hypogaea-type	Shandong, China	Oil Crops Research Institute, Chinese Academy of Agricultural Sciences, 1993	33.3333	20.3704	33.3333	29.6296
N447	Luhua12	Luzhongshenzidi0169	Arachis.hypogaea.subsp.fastigiata.var.vulgaris	Shandong, China	Yu et al., 2018	13.8889	12.963	13.8889	48.1481
N448*	15	PI 271019	Arachis.hypogaea.subsp.fastigiata.var.vulgaris	Zambia	https://npgsweb.ars-grin.gov/gringlobal	42.5926	22.2222	29.6296	40.7407
N449	Puyou2	ND	Arachis.hypogaea.subsp.fastigiata.var.vulgaris	Fujian, China	ND	42.5926	66.6667	38.8889	44.4444
N450	Chico	ND	Arachis.hypogaea.subsp.fastigiata.var.vulgaris	America	Bailey and Hammons, 1975	42.5926	66.6667	35.1852	77.7778
N451	132	PI 331297	Arachis.hypogaea.subsp.fastigiata.var.fastigiata	Argentina	Belamkar et al., 2011	42.5926	68.5185	29.6296	40.7407
N452	RCM 726	PI 494034	Arachis.hypogaea.subsp.fastigiata.var.vulgaris	Paraguay	https://npgsweb.ars-grin.gov/gringlobal	4.62963	15.7407	7.40741	18.5185
N453	Yueyou256-2	Yueshenyou1991003	Arachis.hypogaea.subsp.fastigiata.var.vulgaris	Guangdong, China	www.a-seed.cn	100	66.6667	66.6667	40.7407
N455	RCM 385	PI 493693	Arachis.hypogaea.subsp.fastigiata.var.fastigiata	Paraguay	https://npgsweb.ars-grin.gov/gringlobal	11.1111	5.55556	11.1111	40.7407
N456*	Turkestan B	PI 152146	Arachis.hypogaea.subsp.fastigiata.var.vulgaris	Uruguay	https://npgsweb.ars-grin.gov/gringlobal	42.5926	22.2222	29.6296	48.1481
N457*	Kaboko	PI 482120	Arachis.hypogaea.subsp.fastigiata.var.vulgaris	Zimbabwe	https://npgsweb.ars-grin.gov/gringlobal	9.25926	22.2222	12.037	25.9259
N458*	Fuqing	ND	Arachis.hypogaea.subsp.fastigiata.var.vulgaris	Fujian, China	ND	42.5926	22.2222	31.4815	62.963
N459*	Xiaoliuqiu	zh.h0366	Arachis.hypogaea.subsp.fastigiata.var.vulgaris	Fujian, China	Shandong Peanut Research Institute, 1987	100	77.7778	66.6667	37.037
N460	Yuexuan58	GPDhuasheng(2019)440102	Arachis.hypogaea.subsp.fastigiata.var.vulgaris	Guangdong, China	www.a-seed.cn	42.5926	18.5185	29.6296	40.7407
N461	Hongmeizao	zh.h0120	Arachis.hypogaea.subsp.fastigiata.var.vulgaris	Hubei, China	Shandong Peanut Research Institute, 1987	42.5926	66.6667	33.3333	44.4444
N462	RCM 630	PI 493938	Arachis.hypogaea.subsp.fastigiata.var.fastigiata	Paraguay	https://npgsweb.ars-grin.gov/gringlobal	0	16.6667	9.25926	25.9259
N463	Fenghua6	GPDhuasheng(2019)370041	Arachis.hypogaea.irregular-fastigiata-type	Shandong, China	www.a-seed.cn	14.8148	22.2222	9.25926	16.6667
N464*	Taishansanlirou	zh.h0305	Arachis.hypogaea.subsp.fastigiata.var.vulgaris	Guangdong, China	Shandong Peanut Research Institute, 1987	42.5926	16.6667	31.4815	37.037
N465	Guangxifusuihongyihuasheng	zh.h2113	Arachis.hypogaea.subsp.fastigiata.var.vulgaris	Guangxi, China	Shandong Peanut Research Institute, 1987	42.5926	33.3333	31.4815	59.2593
N466*	CC516	PI 288146	Arachis.hypogaea.subsp.fastigiata.var.vulgaris	India	https://npgsweb.ars-grin.gov/gringlobal	42.5926	70.3704	38.8889	51.8519
N467	Xianghuasheng1	zh.h1850	Arachis.hypogaea.subsp.fastigiata.var.vulgaris	Hunan, China	Shandong Peanut Research Institute, 1987	42.5926	18.5185	29.6296	62.963
N468*	CC488	PI 356004	Arachis.hypogaea.subsp.fastigiata.var.fastigiata	Argentina	https://npgsweb.ars-grin.gov/gringlobal	14.8148	22.2222	12.963	40.7407
N469	Quanhua327-9	Minshenyou2001001	Arachis.hypogaea.subsp.fastigiata.var.vulgaris	Fujian, China	Yu et al., 2018	57.4074	57.4074	35.1852	29.6296
N470	Yuhua1	ND	Arachis.hypogaea.irregular-hypogaea-type	Henan, China	Yu et al., 2018	14.8148	22.2222	11.1111	40.7407
N471	SB152	PI 268806	Arachis.hypogaea.subsp.fastigiata.var.vulgaris	Zambia	https://npgsweb.ars-grin.gov/gringlobal	14.8148	22.2222	9.25926	33.3333
N472	Tongchenghuasheng	zh.h1763	Arachis.hypogaea.subsp.fastigiata.var.vulgaris	Hubei, China	Oil Crops Research Institute, Chinese Academy of Agricultural Sciences, 1993	42.5926	64.8148	37.037	44.4444
N473	Yuhua9331	Yushenhua2004001	Arachis.hypogaea.irregular-hypogaea-type	Henan, China	www.a-seed.cn	48.1481	70.3704	33.3333	51.8519
N474*	LE 39 ACEITERO FED	PI 155107	Arachis.hypogaea.subsp.fastigiata.var.vulgaris	Uruguay	https://npgsweb.ars-grin.gov/gringlobal	9.25926	77.7778	22.2222	59.2593
N475	Shanhua8	GPDhuasheng(2019)370043	Arachis.hypogaea.irregular-fastigiata-type	Shandong, China	www.a-seed.cn	53.7037	77.7778	37.037	51.8519
N476*	Yiya	zh.h0283	Arachis.hypogaea.subsp.fastigiata.var.vulgaris	Guangdong, China	Shandong Peanut Research Institute, 1978	87.037	81.4815	66.6667	37.037
N477*	Natal Common	PI 240560	Arachis.hypogaea.subsp.fastigiata.var.vulgaris	South Africa	https://npgsweb.ars-grin.gov/gringlobal	42.5926	22.2222	27.7778	25.9259
N478	Tanghua10	ND	Arachis.hypogaea.irregular-fastigiata-type	Hebei, China	www.peanutdata.cn	10.1852	22.2222	5.55556	48.1481
N479*	Georgia	zh.h3201	Arachis.hypogaea.subsp.fastigiata.var.fastigiata	America	Oil Crops Research Institute, Chinese Academy of Agricultural Sciences, 1993	42.5926	68.5185	33.3333	40.7407
N481	Kainong41	GPD(2018)410306	Arachis.hypogaea.irregular-hypogaea-type	Henan, China	www.a-seed.cn	87.037	72.2222	59.2593	37.037
N482	Yuhua16	Yushenzhengzidi21	Arachis.hypogaea.irregular-hypogaea-type	Henan, China	Yu et al., 2018	14.8148	22.2222	12.963	51.8519
N483*	CC408	PI 262038	Arachis.hypogaea.subsp.fastigiata.var.fastigiata	Brazil	https://npgsweb.ars-grin.gov/gringlobal	42.5926	12.963	29.6296	29.6296
N484	Heyou11	GPDhuasheng(2018)450304	Arachis.hypogaea.subsp.fastigiata.var.vulgaris	Guangxi, China	www.a-seed.cn	100	68.5185	74.0741	59.2593
N485	Yuhua12	Yushenzhengzidi9912	Arachis.hypogaea.subsp.fastigiata.var.vulgaris	Henan, China	Yu et al., 2018	14.8148	14.8148	13.8889	51.8519
N486	Yueyou551	Guishenzhengzidi096	Arachis.hypogaea.subsp.fastigiata.var.vulgaris	Guangdong, China	www.a-seed.cn	100	68.5185	66.6667	44.4444
N487*	Xihuaxiaozibai	zh.h1049	Arachis.hypogaea.subsp.hypogaea.var.hypogaea	Henan, China	Shandong Peanut Research Institute, 1987	42.5926	57.4074	35.1852	33.3333
N488	Shanhua9	GPDhuasheng(2019)370044	Arachis.hypogaea.irregular-hypogaea-type	Shandong, China	www.a-seed.cn	13.8889	22.2222	13.8889	37.037
N489	Yuhua9719	GPDhuasheng(2018)410131	Arachis.hypogaea.irregular-hypogaea-type	Henan, China	www.a-seed.cn	10.1852	16.6667	11.1111	44.4444
N490	Weihua6	Lunongshenzi[2001]018	Arachis.hypogaea.irregular-hypogaea-type	Shandong, China	www.a-seed.cn	100	81.4815	74.0741	48.1481
N491	Zhenpingdayanghuasheng	zh.h2210	Arachis.hypogaea.subsp.hypogaea.var.hirsuta	Henan, China	Oil Crops Research Institute, Chinese Academy of Agricultural Sciences, 1993	10.1852	55.5556	9.25926	37.037
N492*	Fengqiuyibazhua	zh.h1039	Arachis.hypogaea.subsp.hypogaea.var.hypogaea	Henan, China	Shandong Peanut Research Institute, 1978	10.1852	5.55556	16.6667	48.1481
N493	Taihua6	GPDhuasheng(2018)320307	Arachis.hypogaea.irregular-fastigiata-type	Jiangsu, China	www.a-seed.cn	48.1481	16.6667	40.7407	33.3333
N495	K 703-80	PI 476432	Arachis.hypogaea.irregular-fastigiata-type	Nigeria	Belamkar et al., 2011	100	79.6296	83.3333	48.1481
N496*	CC223	PI 290620	Arachis.hypogaea.subsp.hypogaea.var.hypogaea	Argentina	https://npgsweb.ars-grin.gov/gringlobal	12.037	74.0741	11.1111	29.6296
N497	Xuxi1	zh.h1410	Arachis.hypogaea.irregular-fastigiata-type	Jiangsu, China	Shandong Peanut Research Institute, 1987	100	79.6296	88.8889	51.8519
N498	Yuanza6	GPDhuasheng(2018)410070	Arachis.hypogaea.irregular-fastigiata-type	Henan, China	www.a-seed.cn	100	85.1852	77.7778	40.7407
N499	Dalifu	zh.h1682	Arachis.hypogaea.irregular-hypogaea-type	Henan, China	Oil Crops Research Institute, Chinese Academy of Agricultural Sciences, 1993	34.2593	22.2222	27.7778	62.963
N500	1318-6	PI 343384	Arachis.hypogaea.subsp.hypogaea.var.hypogaea	Israel	https://npgsweb.ars-grin.gov/gringlobal	42.5926	46.2963	33.3333	48.1481
N501	Yuhua29	GPDhuasheng(2020)410063	Arachis.hypogaea.irregular-hypogaea-type	Henan, China	www.a-seed.cn	42.5926	70.3704	33.3333	59.2593
N502	Taihua3	Guoshenyou2002010	Arachis.hypogaea.irregular-hypogaea-type	Jiangsu, China	www.a-seed.cn	4.62963	5.55556	8.33333	37.037
N503	Zhongmoutuoyang(3)	ND	Arachis.hypogaea.irregular-hypogaea-type	Henan, China	ND	42.5926	77.7778	40.7407	44.4444
N505*	RCM 239	PI 493547	Arachis.hypogaea.subsp.fastigiata.var.fastigiata	Brazil	https://npgsweb.ars-grin.gov/gringlobal	14.8148	22.2222	12.037	48.1481
N506*	Yongchengxiaomake	zh.h0558	Arachis.hypogaea.subsp.hypogaea.var.hirsuta	Henan, China	Shandong Peanut Research Institute, 1978	13.8889	12.963	16.6667	44.4444
N507*	Pakistan	ND	Arachis.hypogaea.subsp.hypogaea.var.hirsuta	Pakistan	ND	42.5926	46.2963	29.6296	29.6296
N508	Nanchonghongbaihuasheng	zh.h1705	Arachis.hypogaea.subsp.hypogaea.var.hypogaea	Sichuan, China	Oil Crops Research Institute, Chinese Academy of Agricultural Sciences, 1993	42.5926	12.963	29.6296	25.9259
N509	Yuhua25	GPDhuasheng(2018)410127	Arachis.hypogaea.irregular-hypogaea-type	Henan, China	www.a-seed.cn	35.1852	16.6667	25.9259	48.1481
N510	Yuhua6	Yushenzhengzidi9313	Arachis.hypogaea.irregular-hypogaea-type	Henan, China	Yu et al., 2018	42.5926	18.5185	37.037	37.037
N511	Luofu6	zh.h0112	Arachis.hypogaea.irregular-hypogaea-type	Sichuan, China	Shandong Peanut Research Institute, 1978	4.62963	22.2222	8.33333	33.3333
N512	Hua17	zh.h0863	Arachis.hypogaea.subsp.hypogaea.var.hypogaea	Shandong, China	Yu et al., 2018	10.1852	16.6667	16.6667	37.037
N514	Quanhua8	Minrenyou2006004	Arachis.hypogaea.subsp.fastigiata.var.vulgaris	Fujian, China	Yu et al., 2018	100	70.3704	74.0741	33.3333
N516	Kaifengyicuoyang(2)	zh.h2460	Arachis.hypogaea.irregular-hypogaea-type	Henan, China	Shandong Peanut Research Institute, 1987	42.5926	22.2222	38.8889	37.037
N517*	NcAc17090	w.h2817	Arachis.hypogaea.subsp.fastigiata.var.peruviana	America	Oil Crops Research Institute, Chinese Academy of Agricultural Sciences, 1993	42.5926	44.4444	29.6296	40.7407
N518	Yuanza0025	Guopinjian2013005	Arachis.hypogaea.irregular-hypogaea-type	Henan, China	www.peanutdata.cn	37.963	16.6667	27.7778	33.3333
N521*	Liuhangxiaohuasheng	zh.h1083	Arachis.hypogaea.subsp.hypogaea.var.hypogaea	Henan, China	Shandong Peanut Research Institute, 1978	9.25926	18.5185	12.963	29.6296
N523	Zhanyou62	Yueshenyou2003001	Arachis.hypogaea.subsp.fastigiata.var.vulgaris	Guangdong, China	www.a-seed.cn	90.7407	70.3704	61.1111	33.3333
N524*	Fleur11	ND	Arachis.hypogaea.subsp.fastigiata.var.vulgaris	Senegal	Alyr et al., 2020	14.8148	16.6667	20.3704	59.2593
N525*	Toksun	ND	Arachis.hypogaea.subsp.hypogaea.var.hypogaea	Xinjiang, China	Yu et al., 2018	13.8889	22.2222	18.5185	33.3333
N526	Jinhua7	Jinshenhua(Ren)2010001	Arachis.hypogaea.irregular-hypogaea-type	Shanxi, China	www.a-seed.cn	42.5926	77.7778	37.037	29.6296
N527	Rubut33-1	ND	Arachis.hypogaea.subsp.hypogaea.var.hypogaea	India	ND	13.8889	12.963	16.6667	51.8519
N528	Zheng8159-1	ND	Arachis.hypogaea.irregular-hypogaea-type	Henan, China	Yu et al., 2018	5.55556	10.1852	8.33333	37.037
N529	Guihuahong35	ND	Arachis.hypogaea.subsp.fastigiata.var.vulgaris	Guangxi, China	www.peanutdata.cn	72.2222	55.5556	53.7037	37.037
N530*	ICGS 45	PI 478819	Arachis.hypogaea.subsp.fastigiata.var.vulgaris	India	https://npgsweb.ars-grin.gov/gringlobal	13.8889	22.2222	11.1111	33.3333
N531	Kainong8598	GPDhuasheng(2018)410270	Arachis.hypogaea.irregular-fastigiata-type	Henan, China	www.a-seed.cn	100	75.9259	83.3333	40.7407
N532*	Lankaosansili	zh.h0552	Arachis.hypogaea.subsp.hypogaea.var.hirsuta	Henan, China	Shandong Peanut Research Institute, 1987	48.1481	25.9259	33.3333	33.3333
N534	Hua28	zh.h1403	Arachis.hypogaea.irregular-hypogaea-type	Shandong, China	Shandong Peanut Research Institute, 1987	42.5926	64.8148	40.7407	33.3333
N535	Yueyou92	Yueshenyou1986003	Arachis.hypogaea.subsp.fastigiata.var.vulgaris	Guangdong, China	www.a-seed.cn	100	74.0741	72.2222	25.9259
N536	Shandonghunxuan1	ND	Arachis.hypogaea.irregular-hypogaea-type	Shandong, China	ND	53.7037	59.2593	46.2963	29.6296
N537	Fuhua6	Minrenyou2011001	Arachis.hypogaea.subsp.fastigiata.var.vulgaris	Fujian, China	www.peanutdata.cn	100	66.6667	74.0741	29.6296
N538	Yuhua9840	Yushenhua2008002	Arachis.hypogaea.irregular-hypogaea-type	Henan, China	www.peanutdata.cn	42.5926	68.5185	38.8889	29.6296
N539	Sanmenxiayibazhua	zh.h1032	Arachis.hypogaea.subsp.hypogaea.var.hypogaea	Henan, China	Shandong Peanut Research Institute, 1978	14.8148	61.1111	9.25926	33.3333
N540	Xinhua1	GPDhuasheng(2019)410089	Arachis.hypogaea.irregular-hypogaea-type	Henan, China	www.a-seed.cn	42.5926	74.0741	31.4815	37.037
N541	Shannong226	ND	Arachis.hypogaea.irregular-hypogaea-type	Shandong, China	ND	42.5926	62.963	27.7778	37.037
N542	Puhua16	Yushenhua2002004	Arachis.hypogaea.irregular-hypogaea-type	Henan, China	www.a-seed.cn	14.8148	20.3704	20.3704	22.2222
N543	US 331	PI 475918	Arachis.hypogaea.subsp.fastigiata.var.fastigiata	Bolivia	https://npgsweb.ars-grin.gov/gringlobal	42.5926	70.3704	33.3333	70.3704
N544	Wengyuandagoudou	zh.h2383	Arachis.hypogaea.subsp.fastigiata.var.fastigiata	Guangdong, China	Shandong Peanut Research Institute, 1987	42.5926	10.1852	29.6296	29.6296
N545	Yuhuahei1	Yushenhua2006003	Arachis.hypogaea.irregular-hypogaea-type	Henan, China	Yu et al., 2018	72.2222	55.5556	50	55.5556
N546	Yuhua9830	Yushenhua2010007	Arachis.hypogaea.irregular-hypogaea-type	Henan, China	www.a-seed.cn	62.963	77.7778	42.5926	22.2222
N547	Qianhuasheng2	QIanshenyou2006007	Arachis.hypogaea.irregular-fastigiata-type	Guizhou, China	Yu et al., 2018	53.7037	18.5185	37.037	44.4444
N548	RCM 48	PI 493356	Arachis.hypogaea.subsp.fastigiata.var.fastigiata	Paraguay	https://npgsweb.ars-grin.gov/gringlobal	57.4074	57.4074	38.8889	44.4444
N549	RCM 409	PI 493717	Arachis.hypogaea.subsp.fastigiata.var.fastigiata	Paraguay	https://npgsweb.ars-grin.gov/gringlobal	42.5926	18.5185	29.6296	29.6296
N550	Luhua8	Luzhongshenzidi0082	Arachis.hypogaea.irregular-fastigiata-type	Shandong, China	Yu et al., 2018	42.5926	12.963	33.3333	33.3333
N551	Yueyou52	Yueshenyou2012005	Arachis.hypogaea.subsp.fastigiata.var.vulgaris	Guangdong, China	www.a-seed.cn	100	77.7778	83.3333	37.037
N553*	CC342	PI 298854	Arachis.hypogaea.subsp.fastigiata.var.vulgaris	South Africa	https://npgsweb.ars-grin.gov/gringlobal	5.55556	22.2222	9.25926	37.037
N554	Yueyou33	zh.h0347	Arachis.hypogaea.subsp.fastigiata.var.vulgaris	Guangdong, China	Shandong Peanut Research Institute, 1987	96.2963	70.3704	66.6667	33.3333
N555	Tianfu15	Guozhongjian2005002	Arachis.hypogaea.irregular-hypogaea-type	Sichuan, China	www.a-seed.cn	42.5926	79.6296	31.4815	40.7407
N556	Sanfu	zh.h0481	Arachis.hypogaea.irregular-hypogaea-type	Guangxi, China	Shandong Peanut Research Institute, 1987	14.8148	22.2222	24.0741	44.4444
N557*	CC553	PI 157542	Arachis.hypogaea.subsp.hypogaea.var.hypogaea	Jiangxi, China	https://npgsweb.ars-grin.gov/gringlobal	13.8889	27.7778	11.1111	55.5556
N558	Jixianyibazhua(2)	zh.h1686	Arachis.hypogaea.irregular-hypogaea-type	Henan, China	Oil Crops Research Institute, Chinese Academy of Agricultural Sciences, 1993	42.5926	27.7778	37.037	33.3333
N559	CC740	PI 407667	Arachis.hypogaea.subsp.fastigiata.var.vulgaris	Thailand	https://npgsweb.ars-grin.gov/gringlobal	42.5926	66.6667	38.8889	33.3333
N561	Shinan3	zh.h0358	Arachis.hypogaea.subsp.fastigiata.var.vulgaris	Guangdong, China	Shandong Peanut Research Institute, 1987	100	68.5185	68.5185	37.037
N562	Huangchuangzhigan(2)	zh.h1684	Arachis.hypogaea.irregular-hypogaea-type	Henan, China	Oil Crops Research Institute, Chinese Academy of Agricultural Sciences, 1993	42.5926	25.9259	38.8889	55.5556
N563	101	PI 313129	Arachis.hypogaea.subsp.hypogaea.var.hirsuta	Taiwan	https://npgsweb.ars-grin.gov/gringlobal	42.5926	20.3704	25	33.3333
N564	RCM 421	PI 493729	Arachis.hypogaea.subsp.fastigiata.var.fastigiata	Paraguay	https://npgsweb.ars-grin.gov/gringlobal	42.5926	66.6667	37.037	27.7778
N565	BMP42	PI 270998	Arachis.hypogaea.subsp.fastigiata.var.vulgaris	Zambia	Belamkar et al., 2011	2.77778	70.3704	8.33333	48.1481
N566	Taihua4	GPDhuasheng(2020)320120	Arachis.hypogaea.irregular-hypogaea-type	Jiangsu, China	www.a-seed.cn	13.8889	18.5185	15.7407	29.6296
N567	Ehua3	zh.h1416	Arachis.hypogaea.irregular-fastigiata-type	Hubei, China	Shandong Peanut Research Institute, 1987	100	77.7778	70.3704	48.1481
N568	Puhua1	GPDhuasheng(2018)350082	Arachis.hypogaea.subsp.fastigiata.var.vulgaris	Fujian, China	www.a-seed.cn	13.8889	55.5556	15.7407	29.6296
N569	Qianhuasheng4	Guopinjian2006006	Arachis.hypogaea.subsp.fastigiata.var.vulgaris	Guizhou, China	Yu et al., 2018	42.5926	70.3704	33.3333	44.4444
N570	Jihua7	GPDhuasheng(2018)130095	Arachis.hypogaea.irregular-fastigiata-type	Hebei, China	www.a-seed.cn	96.2963	79.6296	66.6667	70.3704
N572	Ganhua2881	ND	Arachis.hypogaea.subsp.fastigiata.var.vulgaris	Jiangxi, China	ND	14.8148	29.6296	24.0741	44.4444
N574	Kainong37	Yushenhua2003003	Arachis.hypogaea.irregular-hypogaea-type	Henan, China	www.a-seed.cn	42.5926	22.2222	33.3333	37.037
N575	Yueyou22	zh.h0345	Arachis.hypogaea.subsp.fastigiata.var.vulgaris	Guangdong, China	Shandong Peanut Research Institute, 1987	100	74.0741	68.5185	48.1481
N576*	BC205	PI 268696	Arachis.hypogaea.subsp.fastigiata.var.vulgaris	South Africa	https://npgsweb.ars-grin.gov/gringlobal	18.5185	22.2222	13.8889	33.3333
N577	Wanhua5	Wanpinjiandengzidi0505004	Arachis.hypogaea.irregular-hypogaea-type	AnHui, China	Yu et al., 2018	14.8148	13.8889	11.1111	44.4444
N579	Fancuntuoyang	ND	Arachis.hypogaea.irregular-hypogaea-type	Henan, China	ND	42.5926	18.5185	38.8889	37.037
N580	Yuhua10	Guoshenyou20000008	Arachis.hypogaea.irregular-hypogaea-type	Henan, China	www.a-seed.cn	42.5926	22.2222	37.037	44.4444
N581	Wanhua7	ND	Arachis.hypogaea.irregular-hypogaea-type	AnHui, China	www.peanutdata.cn	14.8148	8.33333	8.33333	37.037
N583	Dapigu	zh.h0367	Arachis.hypogaea.subsp.fastigiata.var.vulgaris	Fujian, China	Shandong Peanut Research Institute, 1987	14.8148	16.6667	11.1111	29.6296
N585	Jinhua3	ND	Arachis.hypogaea.irregular-hypogaea-type	Shanxi, China	Yu et al., 2018	14.8148	72.2222	17.5926	55.5556
N586	Yuanza5	Yushenhua2013006	Arachis.hypogaea.irregular-fastigiata-type	Henan, China	www.a-seed.cn	42.5926	22.2222	33.3333	25.9259
N589	CC189	PI 339960	Arachis.hypogaea.subsp.fastigiata.var.fastigiata	Argentina	https://npgsweb.ars-grin.gov/gringlobal	42.5926	48.1481	31.4815	44.4444
N590	Yuhua22	GPDhuasheng(2018)410125	Arachis.hypogaea.irregular-fastigiata-type	Henan, China	www.a-seed.cn	62.963	77.7778	44.4444	48.1481
N591	Tianfu4	zh.h0107	Arachis.hypogaea.irregular-hypogaea-type	Sichuan, China	Shandong Peanut Research Institute, 1987	42.5926	74.0741	37.037	33.3333
N592	Guihuahong166	ND	Arachis.hypogaea.subsp.fastigiata.var.vulgaris	Guangxi, China	www.peanutdata.cn	42.5926	20.3704	29.6296	37.037
N593	WHITE SPANISH 32	PI 337399	Arachis.hypogaea.subsp.fastigiata.var.vulgaris	Morocco	https://npgsweb.ars-grin.gov/gringlobal	13.8889	22.2222	20.3704	40.7407
N594*	Zhuputuoyanghuasheng	zh.h1029	Arachis.hypogaea.subsp.hypogaea.var.hypogaea	Henan, China	Shandong Peanut Research Institute, 1978	42.5926	59.2593	33.3333	29.6296
N595	Hua37	zh.h1400	Arachis.hypogaea.irregular-hypogaea-type	Shandong, China	Shandong Peanut Research Institute, 1987	42.5926	75.9259	42.5926	44.4444
N596	Heyou12	GPDhuasheng(2018)450317	Arachis.hypogaea.subsp.fastigiata.var.vulgaris	Guangxi, China	www.a-seed.cn	48.1481	57.4074	33.3333	40.7407
N597	Wuyou7	Guishenyou200004	Arachis.hypogaea.subsp.fastigiata.var.vulgaris	Guangxi, China	www.peanutdata.cn	100	68.5185	68.5185	66.6667
N598	Pukehua15	Yushenhua2005001	Arachis.hypogaea.irregular-hypogaea-type	Henan, China	www.a-seed.cn	42.5926	14.8148	33.3333	51.8519
N600	Hundafu12	zh.h0109	Arachis.hypogaea.subsp.hypogaea.var.hypogaea	Sichuan, China	Shandong Peanut Research Institute, 1978	42.5926	79.6296	38.8889	29.6296
N601*	Mative	PI 481795	Arachis.hypogaea.subsp.fastigiata.var.vulgaris	Mozambique	https://npgsweb.ars-grin.gov/gringlobal	42.5926	16.6667	29.6296	40.7407
N602	31/7/28	PI 471954	Arachis.hypogaea.irregular-fastigiata-type	Zimbabwe	https://npgsweb.ars-grin.gov/gringlobal	100	81.4815	83.3333	40.7407
N603*	Nanzhaobutuoyang	zh.h1052	Arachis.hypogaea.subsp.hypogaea.var.hypogaea	Henan, China	Shandong Peanut Research Institute, 1978	48.1481	53.7037	33.3333	25.9259
N604	Tianfu14	Guoshenyou2002017	Arachis.hypogaea.irregular-hypogaea-type	Sichuan, China	www.a-seed.cn	48.1481	79.6296	33.3333	55.5556
N605	Rudongwanerqing	zh.h1101	Arachis.hypogaea.subsp.hypogaea.var.hypogaea	Jiangsu, China	Yu et al., 2018	14.8148	22.2222	22.2222	33.3333
N606	Jiyou4	ND	Arachis.hypogaea.irregular-hypogaea-type	Hebei, China	Yu et al., 2018	90.7407	72.2222	61.1111	37.037
N607	Kainong30	Guoshenyou2002012	Arachis.hypogaea.irregular-hypogaea-type	Henan, China	www.a-seed.cn	100	75.9259	70.3704	29.6296
N608*	NO 15233	PI 259617	Arachis.hypogaea.subsp.fastigiata.var.fastigiata	Cuba	https://npgsweb.ars-grin.gov/gringlobal	42.5926	48.1481	37.037	55.5556
N609	Quanhua6	Minrenyou2008001	Arachis.hypogaea.subsp.fastigiata.var.vulgaris	Fujian, China	www.a-seed.cn	96.2963	64.8148	66.6667	51.8519
N610	Guihuahong95	(Gui)Shen(You)2008019	Arachis.hypogaea.subsp.fastigiata.var.fastigiata	Guangxi, China	www.peanutdata.cn	100	72.2222	85.1852	29.6296
N613	Kasawaira	PI 482189	Arachis.hypogaea.subsp.fastigiata.var.fastigiata	Zimbabwe	https://npgsweb.ars-grin.gov/gringlobal	53.7037	66.6667	37.037	37.037
N614*	Nanyanghuasheng	zh.h1028	Arachis.hypogaea.subsp.hypogaea.var.hirsuta	Henan, China	Shandong Peanut Research Institute, 1978	18.5185	31.4815	11.1111	59.2593
N615	I.E.E.A. 3	PI 494018	Arachis.hypogaea.subsp.fastigiata.var.vulgaris	Brazil	https://npgsweb.ars-grin.gov/gringlobal	42.5926	14.8148	29.6296	40.7407
N616	Yuhua4	Yushenzhengzidi910021	Arachis.hypogaea.irregular-hypogaea-type	Henan, China	Yu et al., 2018	53.7037	75.9259	37.037	22.2222
N618*	US 55	PI 468250	Arachis.hypogaea.subsp.fastigiata.var.fastigiata	Bolivia	https://npgsweb.ars-grin.gov/gringlobal	42.5926	74.0741	29.6296	12.963
N619	Kai51-2	ND	Arachis.hypogaea.irregular-hypogaea-type	Henan, China	ND	9.25926	18.5185	11.1111	29.6296
N620	Jiyou6	ND	Arachis.hypogaea.irregular-hypogaea-type	Hebei, China	Yu et al., 2018	14.8148	14.8148	11.1111	51.8519
N621	Yuhua9805	Guopinjian2013007	Arachis.hypogaea.irregular-hypogaea-type	Henan, China	www.a-seed.cn	42.5926	70.3704	29.6296	40.7407
N622	287/63	PI 429420	Arachis.hypogaea.subsp.fastigiata.var.fastigiata	Zimbabwe	https://npgsweb.ars-grin.gov/gringlobal	53.7037	55.5556	37.037	29.6296
N623	Dayuhuasheng	ND	Arachis.hypogaea.subsp.hypogaea.var.hypogaea	Henan, China	ND	14.8148	25	18.5185	44.4444
N624	Xiongluo9	zh.h2224	Arachis.hypogaea.subsp.hypogaea.var.hirsuta	Sichuan, China	Oil Crops Research Institute, Chinese Academy of Agricultural Sciences, 1993	72.2222	51.8519	50	37.037
N625	Rugaoxiyangsheng	zh.h1127	Arachis.hypogaea.subsp.hypogaea.var.hirsuta	Jiangsu, China	Shandong Peanut Research Institute, 1987	42.5926	48.1481	29.6296	20.3704
N626	1066-20	PI 319768	Arachis.hypogaea.subsp.hypogaea.var.hypogaea	Israel	https://npgsweb.ars-grin.gov/gringlobal	42.5926	18.5185	29.6296	29.6296
N627*	41-48	PI 196622	Arachis.hypogaea.subsp.hypogaea.var.hypogaea	Ivory Coast	https://npgsweb.ars-grin.gov/gringlobal	42.5926	33.3333	29.6296	37.037
N628*	CC230	PI 290594	Arachis.hypogaea.subsp.hypogaea.var.hypogaea	India	https://npgsweb.ars-grin.gov/gringlobal	57.4074	42.5926	40.7407	29.6296
N629*	Almacenado sin cascara	PI 355268	Arachis.hypogaea.subsp.hypogaea.var.hypogaea	Mexico	https://npgsweb.ars-grin.gov/gringlobal	42.5926	33.3333	33.3333	29.6296
N630	US 619	PI 497318	Arachis.hypogaea.subsp.hypogaea.var.hypogaea	Bolivia	https://npgsweb.ars-grin.gov/gringlobal	42.5926	33.3333	33.3333	37.037
N631*	Changrenpenglaizao	ND	Arachis.hypogaea.subsp.hypogaea.var.hypogaea	Shandong, China	ND	13.8889	33.3333	20.3704	51.8519
N632*	Fenglaiyiwohou	zh.h0789	Arachis.hypogaea.subsp.hypogaea.var.hypogaea	Shandong, China	Shandong Peanut Research Institute, 1987	14.8148	22.2222	22.2222	29.6296
N633*	Kaifengdatuoyang	zh.h2477	Arachis.hypogaea.subsp.hypogaea.var.hypogaea	Henan, China	Shandong Peanut Research Institute, 1987	42.5926	53.7037	29.6296	24.0741
N634	Zhongmoudujiaohu	ND	Arachis.hypogaea.subsp.hypogaea.var.hypogaea	Henan, China	www.peanutdata.cn	42.5926	33.3333	29.6296	29.6296
N635*	Laiyangdalidun	zh.h0880	Arachis.hypogaea.subsp.hypogaea.var.hypogaea	Shandong, China	Shandong Peanut Research Institute, 1987	42.5926	31.4815	27.7778	33.3333
N636*	Beijingzhilida	zh.h0681	Arachis.hypogaea.subsp.hypogaea.var.hypogaea	Beijing, China	Shandong Peanut Research Institute, 1987	13.8889	20.3704	14.8148	33.3333
N637*	Changliyiwohou	zh.h0685	Arachis.hypogaea.subsp.hypogaea.var.hypogaea	Hebei, China	Shandong Peanut Research Institute, 1987	42.5926	31.4815	29.6296	33.3333
N638	M 107-74	PI 476636	Arachis.hypogaea.subsp.hypogaea.var.hypogaea	Nigeria	https://npgsweb.ars-grin.gov/gringlobal	42.5926	44.4444	33.3333	25.9259
N639*	CC334	PI 159786	Arachis.hypogaea.subsp.hypogaea.var.hypogaea	Senegal	https://npgsweb.ars-grin.gov/gringlobal	42.5926	33.3333	29.6296	37.037
N640*	Jianggezhuangbanman	zh.h0888	Arachis.hypogaea.subsp.hypogaea.var.hypogaea	Shandong, China	Shandong Peanut Research Institute, 1987	42.5926	55.5556	37.037	55.5556
N641	11	PI 323268	Arachis.hypogaea.subsp.hypogaea.var.hypogaea	India	https://npgsweb.ars-grin.gov/gringlobal	4.62963	29.6296	5.55556	37.037
N642	Xingshanzihuasheng	zh.h1265	Arachis.hypogaea.subsp.hypogaea.var.hypogaea	Hubei, China	Shandong Peanut Research Institute, 1978	14.8148	16.6667	12.963	59.2593
N643*	Lankaodahuasheng	zh.h1094	Arachis.hypogaea.subsp.hypogaea.var.hypogaea	Henan, China	Shandong Peanut Research Institute, 1978	42.5926	27.7778	29.6296	48.1481
N644*	CC233	PI 290536	Arachis.hypogaea.subsp.hypogaea.var.hirsuta	India	https://npgsweb.ars-grin.gov/gringlobal	42.5926	38.8889	29.6296	40.7407
N645	Xuzhou402	ND	Arachis.hypogaea.subsp.hypogaea.var.hypogaea	Jiangsu, China	Shandong Peanut Research Institute, 1987	10.1852	31.4815	9.25926	37.037
N646	CC540	PI 295250	Arachis.hypogaea.subsp.hypogaea.var.hypogaea	Israel	https://npgsweb.ars-grin.gov/gringlobal	87.037	72.2222	61.1111	40.7407
N647	Linhua2	ND	Arachis.hypogaea.subsp.hypogaea.var.hypogaea	Shandong, China	Shandong Peanut Research Institute, 1987	100	75.9259	88.8889	37.037
N648*	Gushibazihuasheng	ND	Arachis.hypogaea.subsp.hypogaea.var.hypogaea	Henan, China	ND	42.5926	46.2963	33.3333	51.8519
N649*	47-16	PI 196635	Arachis.hypogaea.subsp.hypogaea.var.hypogaea	Madagascar	https://npgsweb.ars-grin.gov/gringlobal	14.8148	33.3333	24.0741	48.1481
N650*	Linqingyiwofeng	zh.h0844	Arachis.hypogaea.subsp.hypogaea.var.hypogaea	Shandong, China	Shandong Peanut Research Institute, 1987	42.5926	29.6296	37.037	55.5556
N651*	Fushandali	zh.h 0879	Arachis.hypogaea.subsp.hypogaea.var.hypogaea	Shandong, China	www.peanutdata.cn	9.25926	25.9259	16.6667	33.3333
N652*	Suiningerwo	zh.h1636	Arachis.hypogaea.subsp.hypogaea.var.hypogaea	Jiangsu, China	Shandong Peanut Research Institute, 1987	42.5926	16.6667	31.4815	27.7778
N653	Xiongbeihun1	zh.h2223	Arachis.hypogaea.subsp.hypogaea.var.hypogaea	Sichuan, China	Oil Crops Research Institute, Chinese Academy of Agricultural Sciences, 1993	42.5926	33.3333	27.7778	37.037
N654	Mao-Ming Hwa-Sung	PI 461434	Arachis.hypogaea.subsp.hypogaea.var.hypogaea	China	https://npgsweb.ars-grin.gov/gringlobal	96.2963	70.3704	66.6667	33.3333
N656*	Beijingdalidun	zh.h0680	Arachis.hypogaea.subsp.hypogaea.var.hypogaea	Beijing, China	Shandong Peanut Research Institute, 1978	42.5926	22.2222	29.6296	37.037
N658*	Dongmingbenhuasheng	zh.h1067	Arachis.hypogaea.subsp.hypogaea.var.hypogaea	Henan, China	Shandong Peanut Research Institute, 1978	14.8148	27.7778	11.1111	29.6296
N660*	Linxiantuoyang(3)	ND	Arachis.hypogaea.subsp.hypogaea.var.hypogaea	Henan, China	ND	42.5926	61.1111	29.6296	55.5556
N661	CC296	PI 399581	Arachis.hypogaea.subsp.hypogaea.var.hypogaea	Nigeria		48.1481	57.4074	33.3333	37.037
N662*	Qianyebanli	w.h04170	Arachis.hypogaea.subsp.hypogaea.var.hypogaea	Japan	Oil Crops Research Institute, Chinese Academy of Agricultural Sciences, 1993	14.8148	25.9259	16.6667	40.7407
N663*	Luyidapayang	zh.h2212	Arachis.hypogaea.subsp.hypogaea.var.hirsuta	Henan, China	Oil Crops Research Institute, Chinese Academy of Agricultural Sciences, 1993	42.5926	16.6667	29.6296	33.3333
N664	1496-1	PI 343398	Arachis.hypogaea.subsp.hypogaea.var.hypogaea	Israel	https://npgsweb.ars-grin.gov/gringlobal	42.5926	24.0741	29.6296	25.9259
N665	Jintangshenwozi	zh.h1234	Arachis.hypogaea.subsp.hypogaea.var.hirsuta	Sichuan, China	Shandong Peanut Research Institute, 1987	9.25926	33.3333	16.6667	18.5185
N666*	CC287	PI 355271	Arachis.hypogaea.subsp.hypogaea.var.hypogaea	Mexico	https://npgsweb.ars-grin.gov/gringlobal	29.6296	1.85185	22.2222	59.2593
N667	American	PI 259851	Arachis.hypogaea.subsp.hypogaea.var.hypogaea	Malawi	https://npgsweb.ars-grin.gov/gringlobal	7.40741	31.4815	14.8148	33.3333
N668	American	PI 162857	Arachis.hypogaea.subsp.hypogaea.var.hypogaea	Sudan	https://npgsweb.ars-grin.gov/gringlobal	42.5926	33.3333	29.6296	48.1481
N669*	Shuluhuasheng	zh.h0714	Arachis.hypogaea.subsp.hypogaea.var.hypogaea	Hebei, China	Shandong Peanut Research Institute, 1987	6.48148	29.6296	11.1111	55.5556
N670*	NO 15599	PI 259658	Arachis.hypogaea.subsp.hypogaea.var.hypogaea	Cuba	https://npgsweb.ars-grin.gov/gringlobal	42.5926	42.5926	29.6296	29.6296
N671*	Gongjiazhuangbanman	zh.h0887	Arachis.hypogaea.subsp.hypogaea.var.hypogaea	Shandong, China	Shandong Peanut Research Institute, 1987	42.5926	25.9259	29.6296	29.6296
N672*	Jushanlimandahuasheng	ND	Arachis.hypogaea.subsp.hypogaea.var.hypogaea	Shanxi, China	ND	14.8148	25.9259	11.1111	51.8519
N673	Fushanruanpi	zh.h0951	Arachis.hypogaea.subsp.hypogaea.var.hypogaea	Shandong, China	Shandong Peanut Research Institute, 1987	42.5926	25.9259	29.6296	40.7407
N674	178	PI 296550	Arachis.hypogaea.subsp.hypogaea.var.hypogaea	Israel	https://npgsweb.ars-grin.gov/gringlobal	42.5926	27.7778	33.3333	29.6296
N675*	Zhongmou1-8	zh.h0559	Arachis.hypogaea.subsp.hypogaea.var.hirsuta	Henan, China	Shandong Peanut Research Institute, 1978	42.5926	22.2222	29.6296	40.7407
N677*	Renqiutieba	zh.h0729	Arachis.hypogaea.subsp.hypogaea.var.hypogaea	Hebei, China	Shandong Peanut Research Institute, 1978	42.5926	38.8889	29.6296	48.1481
N680	Senegal 73-33	ND	Arachis.hypogaea.subsp.hypogaea.var.hypogaea	Senegal	ND	13.8889	14.8148	14.8148	62.963
N681*	Jiyuanpotoutuoyang	ND	Arachis.hypogaea.subsp.hypogaea.var.hypogaea	Henan, China	Shandong Peanut Research Institute, 1978	42.5926	44.4444	29.6296	37.037
N682*	5009.7	PI 372271	Arachis.hypogaea.subsp.hypogaea.var.hypogaea	Nigeria	https://npgsweb.ars-grin.gov/gringlobal	42.5926	33.3333	29.6296	40.7407
N684	CC728	PI 292950	Arachis.hypogaea.subsp.hypogaea.var.hypogaea	South Africa	https://npgsweb.ars-grin.gov/gringlobal	29.6296	33.3333	18.5185	44.4444
N685*	N C 25	PI 371521	Arachis.hypogaea.subsp.hypogaea.var.hypogaea	Israel	https://npgsweb.ars-grin.gov/gringlobal	42.5926	33.3333	29.6296	33.3333
N686	CC559	PI 158854	Arachis.hypogaea.subsp.hypogaea.var.hypogaea	Jiangxi, China	https://npgsweb.ars-grin.gov/gringlobal	14.8148	33.3333	11.1111	33.3333
N687	YY-3	ND	Arachis.hypogaea.subsp.hypogaea.var.hypogaea	America	ND	18.5185	33.3333	12.963	38.8889
N688	Fuhua12	GPDhuasheng(2018)210203	Arachis.hypogaea.irregular-fastigiata-type	Liaoning, China	www.a-seed.cn	53.7037	75.9259	35.1852	44.4444
N689	Yuhua9327	GPDhuasheng(2018)410126	Arachis.hypogaea.irregular-hypogaea-type	Henan, China	www.a-seed.cn	14.8148	83.3333	11.1111	25.9259
N690	Baisha1016	Lunongshenzidi4	Arachis.hypogaea.irregular-fastigiata-type	Guangdong, China	Shandong Peanut Research Institute, 1987	96.2963	66.6667	66.6667	51.8519
N691	Yuanza9847	GPDhuasheng(2018)410129	Arachis.hypogaea.irregular-hypogaea-type	Henan, China	www.a-seed.cn	14.8148	20.3704	12.963	37.037
N692*	Shitouqi	zh.h0235	Arachis.hypogaea.subsp.fastigiata.var.vulgaris	Guangdong, China	Shandong Peanut Research Institute, 1987	13.8889	22.2222	14.8148	29.6296
N693	Haihua1	zh.h1976	Arachis.hypogaea.irregular-hypogaea-type	Guangdong, China	Shandong Peanut Research Institute, 1987	42.5926	72.2222	35.1852	44.4444
N694	Yuanza9307	GPDhuasheng(2018)410128	Arachis.hypogaea.irregular-fastigiata-type	Henan, China	www.a-seed.cn	72.2222	66.6667	50	33.3333
N695	Yuhua23	GPDhuasheng(2018)410068	Arachis.hypogaea.irregular-fastigiata-type	Henan, China	www.a-seed.cn	100	81.4815	79.6296	44.4444
N696	Xuzhou68-4	(84)Jingshenyouzidi1	Arachis.hypogaea.irregular-hypogaea-type	Jiangsu, China	Yu et al., 2018	38.8889	22.2222	27.7778	37.037
N697	Guihua17	Guishenzhengzidi117	Arachis.hypogaea.subsp.fastigiata.var.vulgaris	Guangxi, China	www.a-seed.cn	72.2222	74.0741	50	48.1481
N698	Kainong53	Yushenhua2008001	Arachis.hypogaea.irregular-hypogaea-type	Henan, China	www.peanutdata.cn	42.5926	74.0741	33.3333	48.1481
N699	Luhua9	GS07001—1990	Arachis.hypogaea.irregular-hypogaea-type	Shandong, China	www.a-seed.cn	24.0741	16.6667	25	44.4444
N700	Tianfu18	GPDhuasheng(2019)510210	Arachis.hypogaea.irregular-hypogaea-type	Sichuan, China	www.a-seed.cn	53.7037	66.6667	37.037	37.037
N701	Luhua11	Luzhongshenzidi0133	Arachis.hypogaea.irregular-hypogaea-type	Shandong, China	Yu et al., 2018	14.8148	16.6667	10.1852	29.6296
N702	Shanhua7	GPDhuasheng(2019)370042	Arachis.hypogaea.irregular-hypogaea-type	Shandong, China	www.a-seed.cn	42.5926	8.33333	33.3333	51.8519
N703	Jihua6	GPDhuasheng(2017)130021	Arachis.hypogaea.irregular-hypogaea-type	Hebei, China	www.a-seed.cn	72.2222	57.4074	50	48.1481
N704	Yuhua7	Guoshenyou20000007	Arachis.hypogaea.irregular-hypogaea-type	Henan, China	www.a-seed.cn	72.2222	66.6667	50	85.1852
N705	Yuhua9326	GPDhuasheng(2018)410069	Arachis.hypogaea.irregular-hypogaea-type	Henan, China	www.a-seed.cn	42.5926	66.6667	33.3333	33.3333
N706	Zhonghua8	GPDhuasheng(2019)420249	Arachis.hypogaea.irregular-fastigiata-type	Hubei, China	www.a-seed.cn	53.7037	72.2222	44.4444	44.4444
N707	Tianfu3	zh.h0106	Arachis.hypogaea.irregular-hypogaea-type	Sichuan, China	Shandong Peanut Research Institute, 1987	42.5926	18.5185	29.6296	37.037
N708	Zhonghua16	GPDhuasheng(2019)420251	Arachis.hypogaea.irregular-fastigiata-type	Hubei, China	www.a-seed.cn	42.5926	14.8148	33.3333	40.7407
N709	Zhonghua6	GPDhuasheng(2019)420218	Arachis.hypogaea.subsp.fastigiata.var.vulgaris	Hubei, China	www.a-seed.cn	72.2222	46.2963	50	25.9259
N710	Kainong61	GPDhuasheng(2017)410026	Arachis.hypogaea.irregular-hypogaea-type	Henan, China	www.a-seed.cn	42.5926	59.2593	38.8889	33.3333
N711	Yueyou7	GPDhuasheng(2019)440082	Arachis.hypogaea.subsp.fastigiata.var.vulgaris	Guangdong, China	www.a-seed.cn	72.2222	44.4444	50	37.037
N712	Wanhua2	GPDhuasheng(2018)410111	Arachis.hypogaea.irregular-fastigiata-type	Henan, China	www.a-seed.cn	42.5926	72.2222	33.3333	40.7407
N713	Yuhua37	GPDhuasheng(2018)410020	Arachis.hypogaea.subsp.hypogaea.var.hypogaea	Henan, China	www.a-seed.cn	25	50	24.0741	48.1481
N714	Yuhua40	GPDhuasheng(2018)410021	Arachis.hypogaea.irregular-fastigiata-type	Henan, China	www.a-seed.cn	42.5926	77.7778	29.6296	48.1481
N715	Kainong49	GPDhuasheng(2019)410078	Arachis.hypogaea.irregular-hypogaea-type	Henan, China	www.a-seed.cn	42.5926	66.6667	40.7407	25.9259
N716	Zhuhua1	Yushenhua2007001	Arachis.hypogaea.irregular-fastigiata-type	Henan, China	www.a-seed.cn	100	85.1852	77.7778	48.1481
N717	Huayu25	GPDhuasheng(2018)370406	Arachis.hypogaea.irregular-hypogaea-type	Shandong, China	www.a-seed.cn	24.0741	61.1111	16.6667	37.037
N718	Fenghua3	GPDhuasheng(2018)370223	Arachis.hypogaea.irregular-hypogaea-type	Shandong, China	www.a-seed.cn	42.5926	66.6667	33.3333	40.7407
N719	Huayu19	GPDhuasheng(2018)370398	Arachis.hypogaea.irregular-hypogaea-type	Shandong, China	www.a-seed.cn	24.0741	77.7778	18.5185	22.2222
N720	Huayu22	GPDhuasheng(2018)370399	Arachis.hypogaea.irregular-hypogaea-type	Shandong, China	www.a-seed.cn	23.1481	55.5556	24.0741	25.9259
N721	Jihua4	GPDhuasheng(2017)130023	Arachis.hypogaea.irregular-hypogaea-type	Hebei, China	www.a-seed.cn	42.5926	64.8148	33.3333	70.3704
N722	Luhua14	Guoshenyou20000006	Arachis.hypogaea.subsp.hypogaea.var.hypogaea	Shandong, China	www.a-seed.cn	42.5926	68.5185	29.6296	40.7407
N723	Pukehua9	GPDhuasheng(2018)410001	Arachis.hypogaea.irregular-hypogaea-type	Henan, China	www.a-seed.cn	42.5926	68.5185	40.7407	22.2222
N724	Huayu16	Luzhongshenzidi0265	Arachis.hypogaea.irregular-hypogaea-type	Shandong, China	www.peanutdata.cn	42.5926	18.5185	29.6296	33.3333
N725	Quanhua7	GPDhuasheng(2018)350079	Arachis.hypogaea.subsp.fastigiata.var.vulgaris	Fujian, China	www.a-seed.cn	100	75.9259	77.7778	62.963
N726	Shanyou27	GPDhuasheng(2018)440292	Arachis.hypogaea.subsp.fastigiata.var.vulgaris	Guangdong, China	www.a-seed.cn	24.0741	10.1852	16.6667	29.6296
N727	Shanyou71	GPDhuasheng(2018)440295	Arachis.hypogaea.subsp.fastigiata.var.vulgaris	Guangdong, China	www.a-seed.cn	14.8148	5.55556	11.1111	33.3333
N728	Zhongkaihua1	GPDhuasheng(2018)440416	Arachis.hypogaea.subsp.fastigiata.var.vulgaris	Guangdong, China	www.a-seed.cn	24.0741	22.2222	24.0741	37.037
N729	wt08-0937	ND	Arachis.hypogaea.subsp.hypogaea.var.hypogaea	America	ND	13.8889	12.963	16.6667	29.6296
N730	Yuanza9102	GPDhuasheng(2018)410109	Arachis.hypogaea.irregular-fastigiata-type	Henan, China	www.a-seed.cn	87.037	72.2222	70.3704	25.9259
N731	SunOleic	ND	Arachis.hypogaea.subsp.hypogaea.var.hypogaea	America	ND	42.5926	48.1481	29.6296	33.3333
N732	wt08-0932	ND	Arachis.hypogaea.subsp.fastigiata.var.vulgaris	America	ND	42.5926	77.7778	40.7407	25.9259
N733*	Nanyangcai	ND	Arachis.hypogaea.subsp.fastigiata.var.peruviana	Henan, China	ND	11.1111	14.8148	13.8889	40.7407
N734	Yuhua15	GPDhuasheng(2018)410108	Arachis.hypogaea.irregular-hypogaea-type	Henan, China	www.a-seed.cn	90.7407	74.0741	68.5185	44.4444
N735	wt09-0023	ND	Arachis.hypogaea.subsp.hypogaea.var.hypogaea	America	ND	10.1852	66.6667	11.1111	33.3333
N738	Tifrunner	PI 644011	Arachis.hypogaea.subsp.hypogaea.var.hypogaea	America	https://npgsweb.ars-grin.gov/gringlobal	42.5926	48.1481	29.6296	37.037
N739	NC94022	ND	Arachis.hypogaea.subsp.hypogaea.var.hypogaea	America	Shrestha et al., 2013	42.5926	33.3333	29.6296	40.7407
N741*	Silihong	ND	Arachis.hypogaea.subsp.fastigiata.var.fastigiata	Liaoning, China	www.peanutdata.cn	42.5926	62.963	33.3333	29.6296
N742*	55-437	PI 360862	Arachis.hypogaea.subsp.fastigiata.var.vulgaris	Senegal	ND	42.5926	22.2222	29.6296	40.7407
N743	Weihua8	Lunongshenzi[2003]014	Arachis.hypogaea.irregular-hypogaea-type	Shandong, China	www.a-seed.cn	100	55.5556	68.5185	37.037
N744	Fuhuasheng	zh.h0082	Arachis.hypogaea.irregular-hypogaea-type	Shandong, China	Shandong Peanut Research Institute, 1987	100	74.0741	77.7778	44.4444
N745	Yueyou20	Yueshenyou2004002	Arachis.hypogaea.subsp.fastigiata.var.vulgaris	Guangdong, China	www.a-seed.cn	24.0741	20.3704	22.2222	44.4444
N748	Puyangzhenzhudou	ND	Arachis.hypogaea.irregular-fastigiata-type	Henan, China	ND	42.5926	88.8889	29.6296	33.3333
N750	Kainongbai2	Yushenhua2006004	Arachis.hypogaea.irregular-hypogaea-type	Henan, China	www.a-seed.cn	13.8889	22.2222	13.8889	40.7407
N751	Jitian1	ND	Arachis.hypogaea.irregular-fastigiata-type	Hebei, China	ND	100	75.9259	83.3333	20.3704
N752	Hanghua2	GPDhuasheng(2019)440087	Arachis.hypogaea.subsp.fastigiata.var.vulgaris	Guangdong, China	www.a-seed.cn	100	57.4074	68.5185	44.4444
N753	Yueyou13	GPDhuasheng(2019)440079	Arachis.hypogaea.subsp.fastigiata.var.vulgaris	Guangdong, China	www.a-seed.cn	42.5926	55.5556	33.3333	40.7407
N754	PuyangTT1	ND	Arachis.hypogaea.irregular-hypogaea-type	Henan, China	ND	42.5926	88.8889	33.3333	44.4444
N756	Yueyou18	GPDhuasheng(2019)440081	Arachis.hypogaea.subsp.fastigiata.var.vulgaris	Guangdong, China	www.a-seed.cn	100	62.963	74.0741	40.7407
N762	Yuhua27	GPDhuasheng(2018)410158	Arachis.hypogaea.irregular-hypogaea-type	Henan, China	www.a-seed.cn	42.5926	77.7778	38.8889	44.4444
N763	Yuhua31	GPDhuasheng(2018)410160	Arachis.hypogaea.irregular-hypogaea-type	Henan, China	www.a-seed.cn	81.4815	59.2593	55.5556	22.2222
N764	Yuhua9502	GPDhuasheng(2019)410077	Arachis.hypogaea.irregular-hypogaea-type	Henan, China	www.a-seed.cn	33.3333	57.4074	33.3333	62.963
N765	Yuhua9620	GPDhuasheng(2018)410130	Arachis.hypogaea.irregular-hypogaea-type	Henan, China	www.a-seed.cn	33.3333	77.7778	24.0741	33.3333
N766	Yuhua9634	Guopinjian2008009	Arachis.hypogaea.irregular-hypogaea-type	Henan, China	www.peanutdata.cn	42.5926	74.0741	33.3333	37.037
N767	Yuhua99A25	ND	Arachis.hypogaea.irregular-hypogaea-type	Henan, China	ND	13.8889	11.1111	9.25926	40.7407
N768	Yuhua9925	Yushenhua2010004	Arachis.hypogaea.irregular-hypogaea-type	Henan, China	www.a-seed.cn	42.5926	70.3704	33.3333	33.3333
N770	Junda11	ND	Arachis.hypogaea.irregular-hypogaea-type	Henan, China	ND	14.8148	22.2222	15.7407	48.1481
N776	Kainong71	GPDhuasheng(2018)410117	Arachis.hypogaea.irregular-hypogaea-type	Henan, China	www.a-seed.cn	14.8148	8.33333	13.8889	22.2222
N779	Shanghua511	GPDhuasheng(2018)410113	Arachis.hypogaea.irregular-hypogaea-type	Henan, China	www.a-seed.cn	28.7037	16.6667	18.5185	51.8519
N782	TAMSPAN 90	PI 550721	Arachis.hypogaea.subsp.fastigiata.var.vulgaris	America	https://npgsweb.ars-grin.gov/gringlobal	42.5926	79.6296	40.7407	40.7407
N789	Yuhua2	ND	Arachis.hypogaea.irregular-hypogaea-type	Henan, China	www.peanutdata.cn	100	72.2222	68.5185	44.4444
N790	Yuhua9	Guoshenyou20000005	Arachis.hypogaea.irregular-hypogaea-type	Henan, China	www.a-seed.cn	33.3333	74.0741	29.6296	29.6296
N815	YY-1	ND	Arachis.hypogaea.subsp.hypogaea.var.hypogaea	America	ND	42.5926	22.2222	29.6296	37.037
N816	YY-2	ND	Arachis.hypogaea.subsp.hypogaea.var.hypogaea	America	ND	33.3333	61.1111	22.2222	62.963
N818	Jitian2	ND	Arachis.hypogaea.irregular-hypogaea-type	Hebei, China	ND	42.5926	20.3704	27.7778	55.5556
N822	Zhonghua4	GS07001-1994	Arachis.hypogaea.subsp.fastigiata.var.vulgaris	Hubei, China	www.a-seed.cn	42.5926	77.7778	33.3333	29.6296
N826	Quanhua27	GPDhuasheng(2018)350347	Arachis.hypogaea.subsp.fastigiata.var.vulgaris	Fujian, China	www.a-seed.cn	100	77.7778	66.6667	70.3704
N830	Kainong176	GPDhuasheng(2017)410039	Arachis.hypogaea.subsp.hypogaea.var.hypogaea	Henan, China	www.a-seed.cn	72.2222	55.5556	46.2963	44.4444
N834	Kainong1760	GPDhuasheng(2017)410008	Arachis.hypogaea.irregular-hypogaea-type	Henan, China	www.a-seed.cn	57.4074	77.7778	42.5926	37.037
N836	Jihua18	GPDhuasheng(2017)130015	Arachis.hypogaea.subsp.hypogaea.var.hypogaea	Hebei, China	www.a-seed.cn	42.5926	64.8148	33.3333	48.1481
N838	Jihua16	GPDhuasheng(2017)130016	Arachis.hypogaea.subsp.hypogaea.var.hypogaea	Hebei, China	www.a-seed.cn	24.0741	18.5185	20.3704	40.7407
N840	Jihua13	GPDhuasheng(2017)130017	Arachis.hypogaea.subsp.hypogaea.var.hypogaea	Hebei, China	www.a-seed.cn	14.8148	22.2222	10.1852	40.7407
N842	Kainong1715	GPDhuasheng(2017)410033	Arachis.hypogaea.subsp.hypogaea.var.hypogaea	Henan, China	www.a-seed.cn	9.25926	8.33333	5.55556	25.9259
N843	Zhengnonghua9	Yushenhua2010003	Arachis.hypogaea.irregular-hypogaea-type	Henan, China	www.a-seed.cn	11.1111	77.7778	11.1111	37.037
N847	Kaixuan01-6	ND	Arachis.hypogaea.subsp.hypogaea.var.hypogaea	America	ND	10.1852	27.7778	11.1111	48.1481
N848	Luohua8	GPDhuasheng(2018)410016	Arachis.hypogaea.irregular-fastigiata-type	Henan, China	www.a-seed.cn	24.0741	18.5185	16.6667	29.6296
N849	Yuhua34	GPDhuasheng(2018)410163	Arachis.hypogaea.irregular-hypogaea-type	Henan, China	www.a-seed.cn	42.5926	14.8148	31.4815	40.7407
N850	Anhua0017	Yushenhua2014001	Arachis.hypogaea.irregular-hypogaea-type	Henan, China	www.peanutdata.cn	42.5926	68.5185	29.6296	55.5556
N851	Yuhua47	GPDhuasheng(2018)410030	Arachis.hypogaea.irregular-hypogaea-type	Henan, China	www.a-seed.cn	90.7407	66.6667	61.1111	44.4444
N852	Yuanza9614	Yushenhua2006005	Arachis.hypogaea.irregular-fastigiata-type	Henan, China	www.a-seed.cn	48.1481	18.5185	37.037	29.6296
N853	Shanghua5	GPDhuasheng(2018)410136	Arachis.hypogaea.irregular-fastigiata-type	Henan, China	www.a-seed.cn	100	77.7778	88.8889	55.5556
N854	Fenghua1	GPDhuasheng(2018)370221	Arachis.hypogaea.irregular-hypogaea-type	Shandong, China	www.a-seed.cn	100	68.5185	70.3704	40.7407
N855	Fenghua2	GPDhuasheng(2018)370222	Arachis.hypogaea.irregular-fastigiata-type	Shandong, China	www.a-seed.cn	33.3333	79.6296	24.0741	33.3333
N856	Fenghua4	GPDhuasheng(2018)370224	Arachis.hypogaea.irregular-fastigiata-type	Shandong, China	www.a-seed.cn	42.5926	22.2222	38.8889	48.1481
N857	Jinong99	ND	Arachis.hypogaea.irregular-hypogaea-type	Hebei, China	ND	29.6296	22.2222	27.7778	74.0741
N858	Zheng8903	ND	Arachis.hypogaea.irregular-hypogaea-type	Henan, China	Liu et al., 2020	24.0741	22.2222	17.5926	25.9259
N859	Zheng9001	ND	Arachis.hypogaea.irregular-hypogaea-type	Henan, China	ND	72.2222	12.963	50	40.7407
N861	wt08-0934	ND	Arachis.hypogaea.subsp.hypogaea.var.hypogaea	America	ND	42.5926	57.4074	33.3333	51.8519
Notes:A selection of 77 accessions also subjected to chloroplast de novo sequencing is marked with an asterisk and the 353 germplasm resources were introduced from the contents of Supplementary Table S1 in the reference of number 29. JC2022A, planted in Jiangcheng District, Yangjiang City, Guangdong Province, China in the autumn of 2022; YD2022A, planted in Yingde City, Qingyuan City, Guangdong P…

## Sheet: Table.S2
Table.S2 18 SNPs significantly associated with peanut rust resistance were identified through GWAS
SNP marker	Chromosome	Position（bp）	Interval（bp）	Major Allele	Minor Allele	-log10(P)	Environment
Arahy.05_93085395	A05	93085395	92885395-93285395	C	A	7.68-8.32	LT2023, JC2023A
Arahy.05_93114354	A05	93114354	92914354-93314354	C	T	7.72-8.12	LT2023, JC2023A
Arahy.05_93951642	A05	93951642	93751642-94151642	G	A	7.55	LT2023
Arahy.05_94284481	A05	94284481	94084481-94484481	G	C	7.48	LT2023
Arahy.05_94284494	A05	94284494	94084494-94484494	C	G	7.7	LT2023
Arahy.08_14620	A08	14620	0-214620	T	G	8.16	LT2023
Arahy.08_14621	A08	14621	0-214621	C	A	7.89	LT2023
Arahy.08_81802	A08	81802	0-281802	C	T	7.99	LT2023
Arahy.08_835183	A08	835183	635183-1035183	T	-	8.72	LT2023
Arahy.08_1234375	A08	1234375	1034375-1434375	C	T	9.05	LT2023
Arahy.08_1471343	A08	1471343	1271343-1671343	G	A	7.88	LT2023
Arahy.08_1575628	A08	1575628	1375628-1775628	C	T	8.52	LT2023
Arahy.12_4097252	A12	4097252	3897252-4297252	G	C	7.95-8.14	LT2023, JC2023A
Arahy.12_4969981	A12	4969981	4769981-5169981	G	A	7.32	LT2023
Arahy.12_5621542	A12	5621542	5421542-5821542	C	T	7.69	JC2023A
Arahy.12_5631300	A12	5631300	5431300-5831300	C	T	7.56	JC2023A
Arahy.12_110487535	A12	110487535	110287535-110687535	C	T	7.36	LT2023
Arahy.12_110527042	A12	110527042	110327042-110727042	G	A	7.37	LT2023

## Sheet: Table.S3
Table S3 282 annotated genes associated with SNPs.
Gene Name	Chr	Start	End	+	Functional annotation
arahy.Tifrunner.gnm1.ann1.SA5TEJ	Arahy.05	92911135	92911707	-	Uncharacterized protein LOC102667858 isoform X2
arahy.Tifrunner.gnm1.ann1.RRB9FM	Arahy.05	92922263	92928135	-	Cinnamoyl coa reductase 1
arahy.Tifrunner.gnm1.ann1.5X7RPZ	Arahy.05	92962631	92963940	+	Unknown protein
arahy.Tifrunner.gnm1.ann1.74U9H7	Arahy.05	92981029	92993466	-	Protein kinase superfamily protein
arahy.Tifrunner.gnm1.ann1.JY31ZY	Arahy.05	93020502	93021203	+	Heat shock transcription factor A8
arahy.Tifrunner.gnm1.ann1.KFZD2Z	Arahy.05	93041359	93048176	+	Putative phospholipid-transporting ATPase 8-like isoform X1
arahy.Tifrunner.gnm1.ann1.MPB88K	Arahy.05	93056541	93069533	+	Uncharacterized protein LOC100800000 isoform X5
arahy.Tifrunner.gnm1.ann1.G6JDG7	Arahy.05	93070611	93075004	+	Uncharacterized protein LOC100499919 isoform X2
arahy.Tifrunner.gnm1.ann1.515IAB	Arahy.05	93115462	93119100	+	Signal peptidase subunit
arahy.Tifrunner.gnm1.ann1.05JXYY	Arahy.05	93125410	93131098	+	Chloroplast envelope membrane protein-like isoform X3
arahy.Tifrunner.gnm1.ann1.A1WLL6	Arahy.05	93132258	93135545	-	Protein kinase superfamily protein
arahy.Tifrunner.gnm1.ann1.N198RB	Arahy.05	93152691	93154160	+	Cytidine deaminase 1
arahy.Tifrunner.gnm1.ann1.KX010W	Arahy.05	93155318	93158220	-	Protein kinase superfamily protein
arahy.Tifrunner.gnm1.ann1.YQ6BX1	Arahy.05	93174850	93185433	+	Beta-amyrin synthase isoform X1
arahy.Tifrunner.gnm1.ann1.PZYZ9Z	Arahy.05	93256015	93257309	+	Sodium hydrogen exchanger 2
arahy.Tifrunner.gnm1.ann1.567U2I	Arahy.05	93305887	93328971	+	Beta-amyrin synthase isoform X1
arahy.Tifrunner.gnm1.ann1.6R5I1D	Arahy.05	93788977	93796339	+	Beta-amyrin synthase isoform X1
arahy.Tifrunner.gnm1.ann1.LTRR2Z	Arahy.05	93797296	93799584	+	Beta-amyrin synthase-like isoform X2
arahy.Tifrunner.gnm1.ann1.X57LK7	Arahy.05	93803392	93804172	-	Beta-amyrin synthase-like isoform X2
arahy.Tifrunner.gnm1.ann1.AA59TP	Arahy.05	93813167	93818442	+	Unknown protein
arahy.Tifrunner.gnm1.ann1.MTY7HE	Arahy.05	93881183	93882005	+	Beta-amyrin synthase-like isoform 1
arahy.Tifrunner.gnm1.ann1.ZH7GYP	Arahy.05	93930286	93943166	+	Beta-amyrin synthase isoform X1
arahy.Tifrunner.gnm1.ann1.SP0CEZ	Arahy.05	93943364	93947863	-	Microtubule-associated protein TORTIFOLIA1-like isoform X1
arahy.Tifrunner.gnm1.ann1.T5AYFK	Arahy.05	93975921	93984387	-	Cycloartenol synthase 1
arahy.Tifrunner.gnm1.ann1.Y195CN	Arahy.05	94004063	94007921	+	Cycloartenol synthase 1
arahy.Tifrunner.gnm1.ann1.CY3ZTL	Arahy.05	94019498	94034742	+	Beta-amyrin synthase isoform X1
arahy.Tifrunner.gnm1.ann1.TJ5BAV	Arahy.05	94034735	94041566	-	U3 small nucleolar RNA-associated protein 21
arahy.Tifrunner.gnm1.ann1.A09BTR	Arahy.05	94043090	94046958	+	Receptor-like kinase 1
arahy.Tifrunner.gnm1.ann1.CY4FV1	Arahy.05	94064308	94067723	+	U-box domain-containing protein kinase family protein
arahy.Tifrunner.gnm1.ann1.83NCFV	Arahy.05	94067890	94069543	+	Protein kinase family protein
arahy.Tifrunner.gnm1.ann1.DM1378	Arahy.05	94072309	94073895	+	Protein of unknown function (DUF581)
arahy.Tifrunner.gnm1.ann1.1S754L	Arahy.05	94075560	94080959	-	Acetyl-CoA carboxylase biotin carboxylase subunit
arahy.Tifrunner.gnm1.ann1.F6IJX6	Arahy.05	94082178	94084422	-	Auxin response factor 19
arahy.Tifrunner.gnm1.ann1.X8R2JI	Arahy.05	94084481	94084965	-	Auxin response factor 19-like isoform X1
arahy.Tifrunner.gnm1.ann1.K8JH1A	Arahy.05	94084986	94086080	-	Auxin response factor 19-like isoform X1
arahy.Tifrunner.gnm1.ann1.58VMN1	Arahy.05	94087242	94091970	-	Acetyl-CoA carboxylase biotin carboxylase subunit
arahy.Tifrunner.gnm1.ann1.MIX90M	Arahy.05	94093951	94101641	-	Auxin response factor 19
arahy.Tifrunner.gnm1.ann1.KHM6P2	Arahy.05	94112439	94115387	-	Unknown protein
arahy.Tifrunner.gnm1.ann1.QSQE7C	Arahy.05	94151015	94153283	-	Methyl-CPG-binding domain protein 02
arahy.Tifrunner.gnm1.ann1.YLZA1F	Arahy.05	94164066	94165511	+	Unknown protein
arahy.Tifrunner.gnm1.ann1.SU5HAA	Arahy.05	94200568	94205238	+	Ethanolamine-phosphate cytidylyltransferase
arahy.Tifrunner.gnm1.ann1.8E646I	Arahy.05	94205449	94209535	-	Cation transport domain containing protein n=1
arahy.Tifrunner.gnm1.ann1.1U5WXB	Arahy.05	94238909	94244214	-	Cation transport domain containing protein n=1
arahy.Tifrunner.gnm1.ann1.XD3PB3	Arahy.05	94273123	94274643	+	Transmembrane protein, putative
arahy.Tifrunner.gnm1.ann1.5VJG10	Arahy.05	94279075	94279748	+	Unknown protein
arahy.Tifrunner.gnm1.ann1.KFS3KW	Arahy.05	94280364	94282288	+	B3 domain-containing transcription factor VRN1-like
arahy.Tifrunner.gnm1.ann1.3N7CFE	Arahy.05	94318583	94321484	+	Probable xyloglucan glycosyltransferase 12-like
arahy.Tifrunner.gnm1.ann1.T2BGRF	Arahy.05	94324821	94326833	-	Unknown protein
arahy.Tifrunner.gnm1.ann1.B91QL7	Arahy.05	94325079	94326361	+	Unknown protein
arahy.Tifrunner.gnm1.ann1.9LL4YM	Arahy.05	94326918	94327604	-	Protein LONGIFOLIA 1-like
arahy.Tifrunner.gnm1.ann1.1L2683	Arahy.05	94338239	94341092	-	Nucleosome assembly protein 1
arahy.Tifrunner.gnm1.ann1.TDW6NA	Arahy.05	94357123	94362125	+	Cation transport domain containing protein n=1
arahy.Tifrunner.gnm1.ann1.XYC619	Arahy.05	94367720	94370666	+	Phospholipase A2 family protein
arahy.Tifrunner.gnm1.ann1.DBS0PV	Arahy.05	94368431	94377146	-	Organellar single-stranded DNA binding protein 3
arahy.Tifrunner.gnm1.ann1.P36XE8	Arahy.05	94384165	94388138	+	Thioredoxin O1
arahy.Tifrunner.gnm1.ann1.W9L9K2	Arahy.05	94442853	94446472	+	Methyltransferase type 11
arahy.Tifrunner.gnm1.ann1.B859HK	Arahy.05	94445823	94451266	-	Tetraspanin-2
arahy.Tifrunner.gnm1.ann1.PV0TMZ	Arahy.05	94464594	94467523	-	1-aminocyclopropane-1-carboxylate oxidase 1
arahy.Tifrunner.gnm1.ann1.BAG535	Arahy.05	94507595	94510547	-	MYB transcription factor MYB127
arahy.Tifrunner.gnm1.ann1.VJWZ4U	Arahy.05	94520402	94523960	-	Acyl-[acyl-carrier-protein]--UDP-N-acetylglucosamine O-acyltransferase n=3
arahy.Tifrunner.gnm1.ann1.6Q96ZG	Arahy.05	94524889	94527186	+	Transcripteion factor n=1
arahy.Tifrunner.gnm1.ann1.IE8YNL	Arahy.05	94538724	94540298	+	Pentatricopeptide repeat (PPR) superfamily protein
arahy.Tifrunner.gnm1.ann1.X9EE45	Arahy.05	94541688	94543624	-	Mitochondrial substrate carrier family protein B-like
arahy.Tifrunner.gnm1.ann1.98D005	Arahy.05	94550156	94554415	+	L-tyrosine decarboxylase
arahy.Tifrunner.gnm1.ann1.XF40UC	Arahy.05	94567131	94577279	+	Pollen-specific protein SF21
arahy.Tifrunner.gnm1.ann1.60DKDN	Arahy.05	94571221	94574287	-	Substrate carrier family protein
arahy.Tifrunner.gnm1.ann1.3KUL4G	Arahy.05	94577504	94580539	-	Arginine methyltransferase 11
arahy.Tifrunner.gnm1.ann1.GR1INA	Arahy.05	94590170	94591631	+	Hypothetical protein
arahy.Tifrunner.gnm1.ann1.395ZGH	Arahy.05	94593125	94596127	-	Arginine methyltransferase 11
arahy.Tifrunner.gnm1.ann1.L5R9I5	Arahy.05	94691320	94693338	+	1-aminocyclopropane-1-carboxylate synthase 9
arahy.Tifrunner.gnm1.ann1.F4X5UW	Arahy.05	94738405	94739232	+	Receptor-like kinase
arahy.Tifrunner.gnm1.ann1.24HVDZ	Arahy.05	94745324	94747860	+	Mitochondrial ATP synthase subunit G protein
arahy.Tifrunner.gnm1.ann1.LXTQ2X	Arahy.05	94748863	94750375	+	Phospholipase A2 family protein
arahy.Tifrunner.gnm1.ann1.4E075G	Arahy.05	94754737	94760831	+	Regulator of Vps4 activity in the MVB pathway protein
arahy.Tifrunner.gnm1.ann1.RBR1AL	Arahy.05	94776934	94780993	+	Caffeoyl-CoA 3-O-methyltransferase
arahy.Tifrunner.gnm1.ann1.TIR1N2	Arahy.05	94781130	94784548	-	Deoxyhypusine synthase
arahy.Tifrunner.gnm1.ann1.WESH1Z	Arahy.05	94785093	94787063	-	Pentatricopeptide repeat (PPR) superfamily protein
arahy.Tifrunner.gnm1.ann1.VDI6YU	Arahy.05	94788041	94790970	-	Asparagine-tRNA ligase
arahy.Tifrunner.gnm1.ann1.JHS34B	Arahy.05	94789157	94793950	+	Vacuolar protein sorting-associated protein 20.2
arahy.Tifrunner.gnm1.ann1.TI6HCL	Arahy.05	94793843	94795331	-	Arabinogalactan peptide 22-like
arahy.Tifrunner.gnm1.ann1.UETA4G	Arahy.05	94797642	94799238	+	Ribosomal protein L31e family protein
arahy.Tifrunner.gnm1.ann1.D97E3U	Arahy.05	94798739	94802401	-	Meiotic nuclear division-like protein
arahy.Tifrunner.gnm1.ann1.VQZ6F0	Arahy.05	94830921	94836723	+	Protein kinase family protein
arahy.Tifrunner.gnm1.ann1.4GH0FM	Arahy.05	94840511	94842728	-	Unknown protein
arahy.Tifrunner.gnm1.ann1.9BKN09	Arahy.08	11758	15181	-	NAD(P)-binding Rossmann-fold superfamily protein
arahy.Tifrunner.gnm1.ann1.L2M2QA	Arahy.08	25539	38328	-	NAD(P)-binding Rossmann-fold superfamily protein
arahy.Tifrunner.gnm1.ann1.K1N414	Arahy.08	41436	52997	-	Uncharacterized protein At1g04910-like isoform X1
arahy.Tifrunner.gnm1.ann1.73MM12	Arahy.08	72764	75912	+	Hypothetical protein
arahy.Tifrunner.gnm1.ann1.4I97V1	Arahy.08	94318	98710	+	N-terminal nucleophile aminohydrolases (Ntn hydrolases) superfamily protein
arahy.Tifrunner.gnm1.ann1.3CPC1Y	Arahy.08	100567	100959	-	Ribosomal protein S19
arahy.Tifrunner.gnm1.ann1.42EX8Y	Arahy.08	102925	111775	-	Kef-type K+ transport system, membrane component n=1
arahy.Tifrunner.gnm1.ann1.JH251T	Arahy.08	114456	120708	-	Uncharacterized protein LOC100790647 isoform X9
arahy.Tifrunner.gnm1.ann1.FN76PE	Arahy.08	125547	130152	+	Peroxin 19-2
arahy.Tifrunner.gnm1.ann1.DD0WDY	Arahy.08	130448	134139	-	KDEL motif-containing protein 1-like isoform X2
arahy.Tifrunner.gnm1.ann1.5YG8M2	Arahy.08	137769	140919	-	Double-stranded RNA-specific adenosine deaminase-like isoform X1
arahy.Tifrunner.gnm1.ann1.S827EG	Arahy.08	142504	147106	+	Remorin family protein
arahy.Tifrunner.gnm1.ann1.V2AJHY	Arahy.08	148384	154598	-	DEAD-box ATP-dependent RNA helicase-like protein
arahy.Tifrunner.gnm1.ann1.RE1YA1	Arahy.08	163699	165353	-	Mitochondrial 37S ribosomal protein S27-like
arahy.Tifrunner.gnm1.ann1.JTFZ0A	Arahy.08	170723	179778	+	KDEL motif-containing protein 1-like isoform X2
arahy.Tifrunner.gnm1.ann1.0XXG28	Arahy.08	184415	188594	+	Unknown protein
arahy.Tifrunner.gnm1.ann1.A8NRAZ	Arahy.08	194129	196574	+	C2 calcium/lipid-binding plant phosphoribosyltransferase family protein
arahy.Tifrunner.gnm1.ann1.H2AP1W	Arahy.08	248280	248798	+	Uncharacterized protein LOC102667401
arahy.Tifrunner.gnm1.ann1.16ZRNZ	Arahy.08	248906	249565	+	Uncharacterized protein LOC102669061
arahy.Tifrunner.gnm1.ann1.DR5XK6	Arahy.08	249620	250081	+	Uncharacterized protein LOC100815656
arahy.Tifrunner.gnm1.ann1.W26F3T	Arahy.08	250622	255668	-	Unknown protein
arahy.Tifrunner.gnm1.ann1.P86FK6	Arahy.08	274127	276297	-	DNA glycosylase superfamily protein
arahy.Tifrunner.gnm1.ann1.N96YDH	Arahy.08	279105	283375	+	Glycerol-3-phosphate acyltransferase 3-like isoform X1
arahy.Tifrunner.gnm1.ann1.AFL9DX	Arahy.08	644679	651226	+	Signal recognition particle 19 kDa protein
arahy.Tifrunner.gnm1.ann1.D4MEDX	Arahy.08	662711	667185	+	DNA glycosylase superfamily protein
arahy.Tifrunner.gnm1.ann1.3KDT6B	Arahy.08	668734	670611	+	AMP-dependent synthetase and ligase family protein
arahy.Tifrunner.gnm1.ann1.96LFE1	Arahy.08	678562	679690	+	Receptor protein kinase isoform X2
arahy.Tifrunner.gnm1.ann1.A1PCUJ	Arahy.08	701631	702741	-	Mitochondrial protein, putative n=1
arahy.Tifrunner.gnm1.ann1.H2M7TV	Arahy.08	703819	706148	-	Transmembrane protein, putative
arahy.Tifrunner.gnm1.ann1.7P630Y	Arahy.08	707462	707701	-	MYB transcription factor MYB51
arahy.Tifrunner.gnm1.ann1.VD8F5Y	Arahy.08	725367	725743	-	S-adenosyl-L-methionine-dependent methyltransferases superfamily protein
arahy.Tifrunner.gnm1.ann1.Y21F8V	Arahy.08	734448	735749	-	CBS domain-containing protein CBSCBSPB1-like isoform X4
arahy.Tifrunner.gnm1.ann1.K7D9EI	Arahy.08	736204	737388	+	Titin-like
arahy.Tifrunner.gnm1.ann1.FG8SZ8	Arahy.08	748282	749603	+	Hypothetical protein
arahy.Tifrunner.gnm1.ann1.99J26D	Arahy.08	758096	760579	+	Isoflavone reductase-like protein-like
arahy.Tifrunner.gnm1.ann1.KF8GDN	Arahy.08	761905	763360	-	Uncharacterized protein LOC100809566
arahy.Tifrunner.gnm1.ann1.KUDP7J	Arahy.08	764529	767947	+	PfkB-like carbohydrate kinase family protein
arahy.Tifrunner.gnm1.ann1.Z05R3Q	Arahy.08	789515	790942	+	Putative nuclease HARBI1-like
arahy.Tifrunner.gnm1.ann1.R3ZIXT	Arahy.08	805351	807698	+	Mannan endo-1,4-beta-mannosidase 7-like
arahy.Tifrunner.gnm1.ann1.YP8DRN	Arahy.08	805746	813045	-	Glucose-1-phosphate adenylyltransferase family protein
arahy.Tifrunner.gnm1.ann1.WFL2XE	Arahy.08	820132	828403	-	Transducin/WD40 repeat-like superfamily protein
arahy.Tifrunner.gnm1.ann1.Z65828	Arahy.08	830207	830807	-	Unknown protein
arahy.Tifrunner.gnm1.ann1.AE8L4W	Arahy.08	831565	833571	+	Transducin/WD40 repeat-like superfamily protein
arahy.Tifrunner.gnm1.ann1.286I7U	Arahy.08	847237	854211	+	TATA binding protein 2
arahy.Tifrunner.gnm1.ann1.E2W35F	Arahy.08	900649	903136	-	Cytochrome P450, family 722, subfamily A, polypeptide 1
arahy.Tifrunner.gnm1.ann1.P3QKDQ	Arahy.08	920702	924173	+	Inositol-pentakisphosphate 2-kinase family protein
arahy.Tifrunner.gnm1.ann1.L5JYGR	Arahy.08	924933	928877	-	Sec14p-like phosphatidylinositol transfer family protein
arahy.Tifrunner.gnm1.ann1.Y1NSFR	Arahy.08	941086	951229	+	39S ribosomal protein L53/MRP-L53
arahy.Tifrunner.gnm1.ann1.FN6QZN	Arahy.08	960598	963906	-	Wound-responsive family protein
arahy.Tifrunner.gnm1.ann1.VRQ703	Arahy.08	977094	981186	-	Transcription factor bHLH123-like isoform X2
arahy.Tifrunner.gnm1.ann1.5M453A	Arahy.08	1000177	1000736	+	Uncharacterized protein LOC102669588
arahy.Tifrunner.gnm1.ann1.X8RB79	Arahy.08	1072970	1075134	+	Protein kinase superfamily protein
arahy.Tifrunner.gnm1.ann1.DFQR10	Arahy.08	1087188	1087724	-	Unknown protein
arahy.Tifrunner.gnm1.ann1.VA7IIE	Arahy.08	1132695	1133483	+	BZIP transcription factor
arahy.Tifrunner.gnm1.ann1.7PY5NM	Arahy.08	1179560	1183466	+	Uncharacterized protein LOC100808476 isoform X8
arahy.Tifrunner.gnm1.ann1.5QJ4TD	Arahy.08	1183535	1186874	-	26S protease regulatory subunit 7-like
arahy.Tifrunner.gnm1.ann1.66HKGP	Arahy.08	1187671	1191232	-	UDP-Glycosyltransferase superfamily protein
arahy.Tifrunner.gnm1.ann1.H9G0X7	Arahy.08	1192494	1195210	-	BEL1-like homeodomain protein 11-like isoform X1
arahy.Tifrunner.gnm1.ann1.PU29YL	Arahy.08	1196011	1199974	-	BEL1-like homeodomain protein 3-like isoform X2
arahy.Tifrunner.gnm1.ann1.85TF0V	Arahy.08	1236937	1238170	-	Magnesium transporter NIPA2-like isoform X2
arahy.Tifrunner.gnm1.ann1.S9C4R7	Arahy.08	1244802	1247480	+	Membrane steroid binding protein 1
arahy.Tifrunner.gnm1.ann1.54MJSX	Arahy.08	1257012	1265859	+	PQ-loop repeat family protein / transmembrane family protein
arahy.Tifrunner.gnm1.ann1.LGWD6U	Arahy.08	1280389	1289122	-	Ubiquitin-protein ligase, cullin 4
arahy.Tifrunner.gnm1.ann1.MJC5Q8	Arahy.08	1288683	1290774	+	Transducin/WD40 repeat-like superfamily protein
arahy.Tifrunner.gnm1.ann1.A5WA7A	Arahy.08	1293613	1293987	-	Pentatricopeptide repeat (PPR) superfamily protein
arahy.Tifrunner.gnm1.ann1.8U9H8D	Arahy.08	1294706	1298552	-	HISTIDINE TRIAD NUCLEOTIDE-BINDING 2
arahy.Tifrunner.gnm1.ann1.GST58F	Arahy.08	1334170	1337022	+	Cleavage and polyadenylation specificity factor 73-I
arahy.Tifrunner.gnm1.ann1.MR8QPJ	Arahy.08	1337298	1341123	-	FAD-dependent oxidoreductase family protein
arahy.Tifrunner.gnm1.ann1.1CC5AH	Arahy.08	1342646	1347621	-	Bifunctional dihydrofolate reductase/thymidylate synthase
arahy.Tifrunner.gnm1.ann1.R2LLHR	Arahy.08	1353305	1356849	+	Ribosomal RNA small subunit methyltransferase I
arahy.Tifrunner.gnm1.ann1.MEWG3I	Arahy.08	1357529	1358197	-	Cytokinin oxidase/dehydrogenase 1
arahy.Tifrunner.gnm1.ann1.T07MCP	Arahy.08	1358926	1361175	-	Cytokinin oxidase/dehydrogenase 1
arahy.Tifrunner.gnm1.ann1.9UEQ51	Arahy.08	1374852	1382310	+	FkbM family methyltransferase
arahy.Tifrunner.gnm1.ann1.UUR3FU	Arahy.08	1380820	1382491	-	DUF3119 family protein
arahy.Tifrunner.gnm1.ann1.4IXQ36	Arahy.08	1382481	1384834	+	DnaJ/Hsp40 cysteine-rich domain superfamily protein isoform 1 n=2
arahy.Tifrunner.gnm1.ann1.LSUX1U	Arahy.08	1385578	1387026	-	Heme oxygenase 3
arahy.Tifrunner.gnm1.ann1.7804KT	Arahy.08	1399703	1405830	+	Beta-galactosidase 3
arahy.Tifrunner.gnm1.ann1.UM2SQV	Arahy.08	1408945	1415929	-	Cysteine proteinase1
arahy.Tifrunner.gnm1.ann1.FS02K0	Arahy.08	1410394	1411272	+	ATP-dependent protease La (LON) domain protein
arahy.Tifrunner.gnm1.ann1.IRD816	Arahy.08	1441557	1445234	+	Glucose-induced degradation protein 8 homolog isoform X1
arahy.Tifrunner.gnm1.ann1.15RNTX	Arahy.08	1473987	1474718	+	Ethylene-responsive transcription factor 7-like
arahy.Tifrunner.gnm1.ann1.SV4NE2	Arahy.08	1477325	1478103	+	50S ribosomal protein L2P
arahy.Tifrunner.gnm1.ann1.845H1J	Arahy.08	1483371	1487206	+	Peptide transporter 5
arahy.Tifrunner.gnm1.ann1.6JCP40	Arahy.08	1490981	1493890	-	Nodulin MtN21 /EamA-like transporter family protein
arahy.Tifrunner.gnm1.ann1.XW2FM5	Arahy.08	1509470	1518617	-	Transcription initiation factor IIF, beta subunit
arahy.Tifrunner.gnm1.ann1.UX4ERZ	Arahy.08	1544657	1546173	+	Papain family cysteine protease
arahy.Tifrunner.gnm1.ann1.RA2IS4	Arahy.08	1545225	1554080	-	Vacuolar proton ATPase A3
arahy.Tifrunner.gnm1.ann1.NWGY5G	Arahy.08	1559498	1562618	-	Protein SHI RELATED SEQUENCE 5-like
arahy.Tifrunner.gnm1.ann1.P0LJ0E	Arahy.08	1593490	1595984	+	Nitrate transporter 1.1
arahy.Tifrunner.gnm1.ann1.I64K46	Arahy.08	1598153	1600985	+	C4-dicarboxylate transporter/malic acid transport protein
arahy.Tifrunner.gnm1.ann1.SC2RCC	Arahy.08	1646001	1651342	+	MADS-box transcription factor family protein
arahy.Tifrunner.gnm1.ann1.6PK8GH	Arahy.08	1661014	1667314	+	Forkhead-associated (FHA) domain-containing protein
arahy.Tifrunner.gnm1.ann1.H2EMZS	Arahy.08	1692710	1695892	+	Receptor-like kinase 1
arahy.Tifrunner.gnm1.ann1.RV6KDM	Arahy.08	1732584	1733267	-	ATP-dependent RNA helicase DED1-like
arahy.Tifrunner.gnm1.ann1.G24WC3	Arahy.08	1734867	1740369	-	Transmembrane and coiled-coil domain-containing protein 4-like
arahy.Tifrunner.gnm1.ann1.U9FET0	Arahy.12	3926414	3932748	+	Actin-binding FH2 n=1
arahy.Tifrunner.gnm1.ann1.9D2QVV	Arahy.12	3934397	3938636	+	Protein kinase family protein
arahy.Tifrunner.gnm1.ann1.J2TPJU	Arahy.12	3938792	3945122	-	E3 ubiquitin-protein ligase COP1-like
arahy.Tifrunner.gnm1.ann1.JW8PS1	Arahy.12	3949388	3954374	-	WD-40 repeat family protein
arahy.Tifrunner.gnm1.ann1.GHR16P	Arahy.12	3955807	3957047	+	Mitochondrial substrate carrier family protein B-like
arahy.Tifrunner.gnm1.ann1.66HKIQ	Arahy.12	3963819	3967481	+	LRR and NB-ARC domain disease resistance protein
arahy.Tifrunner.gnm1.ann1.MZ4RC1	Arahy.12	3968331	3971142	-	Protein of unknown function (DUF594)
arahy.Tifrunner.gnm1.ann1.NMJE7X	Arahy.12	3973701	3977692	+	LRR and NB-ARC domain disease resistance protein
arahy.Tifrunner.gnm1.ann1.TWD5YV	Arahy.12	3978180	3980819	+	Unknown protein
arahy.Tifrunner.gnm1.ann1.1DE133	Arahy.12	3983522	3989366	+	LRR and NB-ARC domain disease resistance protein
arahy.Tifrunner.gnm1.ann1.QREM2V	Arahy.12	3993406	3997397	+	LRR and NB-ARC domain disease resistance protein
arahy.Tifrunner.gnm1.ann1.L02ZF5	Arahy.12	3997885	4000523	+	Unknown protein
arahy.Tifrunner.gnm1.ann1.DV2E4X	Arahy.12	4014859	4015358	+	LRR and NB-ARC domain disease resistance protein
arahy.Tifrunner.gnm1.ann1.CUPK9N	Arahy.12	4015364	4017374	+	LRR and NB-ARC domain disease resistance protein
arahy.Tifrunner.gnm1.ann1.8U5YS2	Arahy.12	4017401	4019712	+	LRR and NB-ARC domain disease resistance protein
arahy.Tifrunner.gnm1.ann1.KD5YG3	Arahy.12	4024728	4028719	+	LRR and NB-ARC domain disease resistance protein
arahy.Tifrunner.gnm1.ann1.15ZADL	Arahy.12	4054584	4056584	+	Uncharacterized protein LOC100819249
arahy.Tifrunner.gnm1.ann1.0C19HY	Arahy.12	4058399	4062049	-	LRR and NB-ARC domain disease resistance protein
arahy.Tifrunner.gnm1.ann1.V1H0ZL	Arahy.12	4096323	4100755	-	Mitochondrial substrate carrier family protein B-like
arahy.Tifrunner.gnm1.ann1.118RMI	Arahy.12	4140184	4146198	+	Putative indole-3-acetic acid-amido synthetase GH3.9
arahy.Tifrunner.gnm1.ann1.LKBY4F	Arahy.12	4150552	4151001	+	Hypothetical protein
arahy.Tifrunner.gnm1.ann1.L1DSG5	Arahy.12	4158981	4159400	+	Pentatricopeptide repeat (PPR) superfamily protein
arahy.Tifrunner.gnm1.ann1.D1XR3E	Arahy.12	4159967	4163586	-	Pentatricopeptide repeat (PPR-like) superfamily protein
arahy.Tifrunner.gnm1.ann1.6FX6NP	Arahy.12	4180207	4185557	+	Extra-large guanine nucleotide-binding protein 1-like
arahy.Tifrunner.gnm1.ann1.MY5506	Arahy.12	4187023	4191851	+	Protein YLS7-like
arahy.Tifrunner.gnm1.ann1.B60I9T	Arahy.12	4199739	4201130	+	UDP-Glycosyltransferase superfamily protein
arahy.Tifrunner.gnm1.ann1.AU62Q4	Arahy.12	4209114	4210556	-	UDP-Glycosyltransferase superfamily protein
arahy.Tifrunner.gnm1.ann1.V6I7WA	Arahy.12	4236131	4239737	+	LRR and NB-ARC domain disease resistance protein
arahy.Tifrunner.gnm1.ann1.45D7QY	Arahy.12	4242720	4243363	-	Pre-mRNA-splicing factor cwc26 n=1
arahy.Tifrunner.gnm1.ann1.TE7I1T	Arahy.12	4257212	4259902	+	LRR and NB-ARC domain disease resistance protein
arahy.Tifrunner.gnm1.ann1.0EHV1A	Arahy.12	4280257	4284123	+	Disease resistance protein (TIR-NBS-LRR class)
arahy.Tifrunner.gnm1.ann1.KAG5PZ	Arahy.12	4292471	4292740	+	LRR and NB-ARC domain disease resistance protein
arahy.Tifrunner.gnm1.ann1.W2W4JI	Arahy.12	4292896	4294501	+	Disease resistance protein (TIR-NBS-LRR class)
arahy.Tifrunner.gnm1.ann1.CF5AFL	Arahy.12	4772517	4785086	+	Clustered mitochondria protein-like isoform X1
arahy.Tifrunner.gnm1.ann1.U9UHMR	Arahy.12	4785234	4795673	-	Ferric-chelate reductase 1-like
arahy.Tifrunner.gnm1.ann1.JG713P	Arahy.12	4805031	4810288	-	DYNAMIN-like 1B
arahy.Tifrunner.gnm1.ann1.V1BMTR	Arahy.12	4812398	4815628	+	Calcium-binding EF-hand family protein
arahy.Tifrunner.gnm1.ann1.83SMNU	Arahy.12	4815726	4816928	-	Methylthioribose kinase
arahy.Tifrunner.gnm1.ann1.JH457R	Arahy.12	4820634	4823165	-	Methylthioribose kinase
arahy.Tifrunner.gnm1.ann1.ZY1N1V	Arahy.12	4825658	4830602	+	WD repeat-containing protein 5-like
arahy.Tifrunner.gnm1.ann1.448EM4	Arahy.12	4830715	4837563	-	Nuclear pore complex protein Nup98-Nup96-like isoform X2
arahy.Tifrunner.gnm1.ann1.X4BYXV	Arahy.12	4836709	4836930	+	Unknown protein
arahy.Tifrunner.gnm1.ann1.VI8ZWX	Arahy.12	4839933	4841672	+	Pseudouridine synthase II
arahy.Tifrunner.gnm1.ann1.3X8FVR	Arahy.12	4845295	4852805	+	Protein HIRA-like isoform X2
arahy.Tifrunner.gnm1.ann1.HAFQ9G	Arahy.12	4853460	4857641	+	Phosphatidylinositol 3- and 4-kinase family protein
arahy.Tifrunner.gnm1.ann1.FH2LCI	Arahy.12	4858445	4863283	-	Protein embryo defective 1703 n=1
arahy.Tifrunner.gnm1.ann1.9VZJ2N	Arahy.12	4864036	4868894	-	Ubiquitin ligase SINAT3
arahy.Tifrunner.gnm1.ann1.1L70FA	Arahy.12	4877639	4883543	-	Eukaryotic aspartyl protease family protein
arahy.Tifrunner.gnm1.ann1.N0BKZ2	Arahy.12	4908265	4910231	-	Transcription factor bHLH13-like
arahy.Tifrunner.gnm1.ann1.X9M6WH	Arahy.12	4949878	4950492	+	Ethylene-responsive transcription factor 3
arahy.Tifrunner.gnm1.ann1.V7PIU9	Arahy.12	4967555	4977798	+	Unknown protein
arahy.Tifrunner.gnm1.ann1.X5Q10C	Arahy.12	4994208	4999588	+	Auxin response factor 18
arahy.Tifrunner.gnm1.ann1.EWV5Y4	Arahy.12	5005072	5007130	+	Uncharacterized protein At4g00950-like isoform X1
arahy.Tifrunner.gnm1.ann1.2ZXA1E	Arahy.12	5007685	5011281	-	Uncharacterized protein LOC100805767 isoform X5
arahy.Tifrunner.gnm1.ann1.VXNL4X	Arahy.12	5025847	5038692	-	Transducin family protein / WD-40 repeat family protein
arahy.Tifrunner.gnm1.ann1.L76X46	Arahy.12	5039581	5043943	-	Kinesin light chain-like isoform X2
arahy.Tifrunner.gnm1.ann1.HRQ3AE	Arahy.12	5061924	5067120	-	Pyridoxamine 5'-phosphate oxidase-related FMN-binding protein n=2
arahy.Tifrunner.gnm1.ann1.KQ66L1	Arahy.12	5062434	5064900	+	laccase 6; IPR008972 (Cupredoxin)
arahy.Tifrunner.gnm1.ann1.TG6F30	Arahy.12	5104999	5106611	-	Myb transcription factor
arahy.Tifrunner.gnm1.ann1.34KNR9	Arahy.12	5146338	5151321	+	Vacuolar protein-sorting protein bro1 n=4
arahy.Tifrunner.gnm1.ann1.I96QWE	Arahy.12	5152638	5155063	+	Vacuolar protein-sorting protein bro1 n=4
arahy.Tifrunner.gnm1.ann1.C4F96H	Arahy.12	5155680	5161031	-	Vacuolar protein-sorting protein bro1 n=4
arahy.Tifrunner.gnm1.ann1.7Y0FN2	Arahy.12	5423268	5423843	+	Ankyrin repeat family protein
arahy.Tifrunner.gnm1.ann1.YGX2XM	Arahy.12	5432210	5435206	+	Unknown protein
arahy.Tifrunner.gnm1.ann1.9MX5CN	Arahy.12	5456864	5457409	+	Ankyrin repeat family protein
arahy.Tifrunner.gnm1.ann1.P1IKWH	Arahy.12	5503081	5506971	+	Unknown protein
arahy.Tifrunner.gnm1.ann1.SL80WV	Arahy.12	5510537	5513643	+	Cytochrome b5-like heme/steroid-binding domain protein
arahy.Tifrunner.gnm1.ann1.H82QG0	Arahy.12	5542486	5545484	-	Cytochrome P450 superfamily protein
arahy.Tifrunner.gnm1.ann1.LXJ7K2	Arahy.12	5606375	5607906	+	DNA-binding protein n=1
arahy.Tifrunner.gnm1.ann1.2029P5	Arahy.12	5637998	5639687	+	DUF4283 domain protein
arahy.Tifrunner.gnm1.ann1.NDUM3W	Arahy.12	5655521	5656162	+	Nucleotide binding
arahy.Tifrunner.gnm1.ann1.RK5691	Arahy.12	5668286	5668672	+	SAUR-like auxin-responsive protein family
arahy.Tifrunner.gnm1.ann1.Q1JBFY	Arahy.12	5693385	5694165	+	Nucleic acid-binding, OB-fold-like protein
arahy.Tifrunner.gnm1.ann1.DL5MW3	Arahy.12	5715022	5715408	+	SAUR-like auxin-responsive protein family
arahy.Tifrunner.gnm1.ann1.TR7DXQ	Arahy.12	5731764	5737401	-	Calcium/calmodulin-dependent serine/threonine-protein kinase 1 n=5
arahy.Tifrunner.gnm1.ann1.16XIT8	Arahy.12	5748887	5749663	-	Alpha/beta-Hydrolases superfamily protein
arahy.Tifrunner.gnm1.ann1.1K5FDV	Arahy.12	5749753	5750431	-	Phosphoglycerate mutase-like protein isoform X1
arahy.Tifrunner.gnm1.ann1.2KRW4X	Arahy.12	5815706	5817049	+	Basic helix-loop-helix (bHLH) DNA-binding superfamily protein
arahy.Tifrunner.gnm1.ann1.FTL8EY	Arahy.12	110326363	110331984	-	Heat shock protein 70 (HSP70)-interacting protein, putative
arahy.Tifrunner.gnm1.ann1.77FTDR	Arahy.12	110334097	110337632	-	Unknown protein
arahy.Tifrunner.gnm1.ann1.F09Q1T	Arahy.12	110347268	110353648	-	O-fucosyltransferase family protein
arahy.Tifrunner.gnm1.ann1.N1Z9KW	Arahy.12	110357533	110360619	+	Cysteine-rich receptor-like protein kinase 8-like
arahy.Tifrunner.gnm1.ann1.7MZS4M	Arahy.12	110399193	110403481	-	Probable pectinesterase/pectinesterase inhibitor 17-like
arahy.Tifrunner.gnm1.ann1.LG2KGR	Arahy.12	110422130	110423675	-	Unknown protein
arahy.Tifrunner.gnm1.ann1.4EE0MJ	Arahy.12	110429187	110431700	-	Probable pectinesterase/pectinesterase inhibitor 17-like
arahy.Tifrunner.gnm1.ann1.N0KC97	Arahy.12	110434953	110437533	-	Unknown protein
arahy.Tifrunner.gnm1.ann1.D4T6QG	Arahy.12	110461196	110468722	-	WEB family protein At4g27595, chloroplastic-like isoform X2
arahy.Tifrunner.gnm1.ann1.3YFD1D	Arahy.12	110479489	110485651	-	40S ribosomal protein S13
arahy.Tifrunner.gnm1.ann1.7AQC2V	Arahy.12	110497666	110499704	-	Probable pectinesterase/pectinesterase inhibitor 17-like
arahy.Tifrunner.gnm1.ann1.BCJ26C	Arahy.12	110500633	110502802	-	Probable pectinesterase/pectinesterase inhibitor 17-like
arahy.Tifrunner.gnm1.ann1.323PP5	Arahy.12	110521183	110523199	-	Probable pectinesterase/pectinesterase inhibitor 17-like
arahy.Tifrunner.gnm1.ann1.SXB28M	Arahy.12	110534757	110537493	+	Hypothetical protein
arahy.Tifrunner.gnm1.ann1.W9E76Y	Arahy.12	110537755	110538446	-	Peroxidase superfamily protein
arahy.Tifrunner.gnm1.ann1.2DV4RV	Arahy.12	110550059	110554903	+	Peroxidase superfamily protein
arahy.Tifrunner.gnm1.ann1.M1BGRG	Arahy.12	110563382	110565881	+	Unknown protein
arahy.Tifrunner.gnm1.ann1.H4F98K	Arahy.12	110575541	110577646	+	Probable pectinesterase/pectinesterase inhibitor 17-like
arahy.Tifrunner.gnm1.ann1.Y2VAH7	Arahy.12	110603111	110605215	+	Probable pectinesterase/pectinesterase inhibitor 17-like
arahy.Tifrunner.gnm1.ann1.8YD2L3	Arahy.12	110630686	110633882	+	Unknown protein
arahy.Tifrunner.gnm1.ann1.4JBV7I	Arahy.12	110646391	110648487	+	Probable pectinesterase/pectinesterase inhibitor 17-like
arahy.Tifrunner.gnm1.ann1.HHEE1N	Arahy.12	110683592	110685888	+	Probable pectinesterase/pectinesterase inhibitor 17-like
arahy.Tifrunner.gnm1.ann1.8PHP50	Arahy.12	110692008	110698237	+	Probable pectinesterase/pectinesterase inhibitor 36-like
arahy.Tifrunner.gnm1.ann1.931R8V	Arahy.12	110717287	110722813	+	Methionine aminopeptidase 1A
arahy.Tifrunner.gnm1.ann1.45AVND	Arahy.12	110725721	110726401	-	Plant invertase/pectin methylesterase inhibitor superfamily protein
